# Supplementary material for: A random forest based computational model for predicting novel lncRNA-disease associations
Source: BMC Bioinformatics. 2020 Mar 27;21:126. doi: 10.1186/s12859-020-3458-1 (PMC7099795; doi:10.1186/s12859-020-3458-1)
Supplement: Supplementary file 1 — Additional file 1. Table S1. The variable importance scores of all 1952 features. [file 12859_2020_3458_MOESM1_ESM.xlsx]

## Sheet: Sheet 1
X1030
