# Supplementary material for: A random forest based computational model for predicting novel lncRNA-disease associations
Source: BMC Bioinformatics. 2020 Mar 27;21:126. doi: 10.1186/s12859-020-3458-1 (PMC7099795; doi:10.1186/s12859-020-3458-1)
Supplement: Supplementary file 2 — Additional file 2. Table S2. The prediction accuracy of all random forest models on different training samples. [file 12859_2020_3458_MOESM2_ESM.xlsx]

## Sheet: Sheet 1
50	0.910106
100	0.933058
150	0.943873
200	0.944985
250	0.942712
300	0.946924
350	0.946051
400	0.944568
450	0.943492
500	0.942285
550	0.941326
600	0.943663
650	0.94322
700	0.942807
750	0.940373
800	0.94196
850	0.939521
900	0.94277
950	0.941093
1000	0.939495
1050	0.941321
1100	0.94446
1150	0.943252
1200	0.939433
1250	0.936332
1300	0.940716
1350	0.94104
1400	0.939722
1450	0.943272
1500	0.942088
1550	0.938511
1600	0.942702
1650	0.940922
1700	0.941839
1750	0.940504
1800	0.94186
1850	0.941231
1900	0.94302
1950	0.94192

## Sheet: Sheet1
300	0.946924
350	0.946051
200	0.944985
400	0.944568
1100	0.94446
150	0.943873
600	0.943663
450	0.943492
1450	0.943272
1150	0.943252
650	0.94322
1900	0.94302
700	0.942807
900	0.94277
250	0.942712
1600	0.942702
500	0.942285
1500	0.942088
800	0.94196
1950	0.94192
1800	0.94186
1700	0.941839
550	0.941326
1050	0.941321
1850	0.941231
950	0.941093
1350	0.94104
1650	0.940922
1300	0.940716
1750	0.940504
750	0.940373
1400	0.939722
850	0.939521
1000	0.939495
1200	0.939433
1550	0.938511
1250	0.936332
100	0.933058
50	0.910106
