# Supplementary material for: A random forest based computational model for predicting novel lncRNA-disease associations
Source: BMC Bioinformatics. 2020 Mar 27;21:126. doi: 10.1186/s12859-020-3458-1 (PMC7099795; doi:10.1186/s12859-020-3458-1)
Supplement: Supplementary file 3 — Additional file 3. Table S3. AUCs and AUPRs of the RFLDA in each cross-validation. [file 12859_2020_3458_MOESM3_ESM.xlsx]

## Sheet: 300 features - AUC
	E1	E2	E3	E4	E5	E6	E7	E8	E9	E10	Average	Stdev
Fold-1	0.986039	0.9859	0.98636	0.986377	0.985932	0.986309	0.986194	0.98597	0.986455	0.986075	0.986161	0.000204275
Fold-2	0.987909	0.987768	0.987788	0.987866	0.987749	0.987532	0.987859	0.988004	0.988055	0.987891	0.987842	0.000146346
Fold-3	0.975293	0.974965	0.975017	0.975241	0.976051	0.975251	0.97564	0.975469	0.97469	0.974772	0.975239	0.000411052
Fold-4	0.958292	0.958419	0.95652	0.959485	0.958509	0.956766	0.956794	0.956744	0.95875	0.959073	0.957935	0.00111266
Fold-5	0.972828	0.972681	0.972088	0.97194	0.972419	0.972395	0.971754	0.972596	0.972589	0.97211	0.97234	0.000351257
Average	0.976072	0.975947	0.975555	0.976182	0.976132	0.975651	0.975649	0.975756	0.976108	0.975984	0.975903	0.000231088
Stdev	0.0119028	0.0118073	0.0126595	0.0115989	0.0117832	0.0124714	0.0125596	0.0125087	0.0118899	0.011684

## Sheet: 300 features - AUPR
	E1	E2	E3	E4	E5	E6	E7	E8	E9	E10	Average	Stdev
Fold-1	0.836383	0.904721	0.836378	0.944444	0.82828	0.882738	0.891831	0.861053	0.835312	0.843872	0.866501	0.0383421
Fold-2	0.761675	0.809837	0.748293	0.741503	0.752974	0.768683	0.753097	0.7711	0.792215	0.76408	0.766346	0.0208517
Fold-3	0.931598	0.830873	0.863248	0.805442	0.917552	0.836214	0.853833	0.830637	0.911624	0.914712	0.869573	0.0453162
Fold-4	0.864445	0.647069	0.654396	0.917977	0.681147	0.761727	0.966667	0.653372	0.877366	0.985185	0.800935	0.136544
Fold-5	0.463796	0.462394	0.998138	0.662942	0.661701	0.496276	0.414339	0.66406	0.598883	0.498138	0.592067	0.170896
Average	0.771579	0.730979	0.820091	0.814462	0.768331	0.749128	0.775953	0.756044	0.80308	0.801197	0.779084	0.0296686
Stdev	0.182523	0.177174	0.128878	0.118293	0.106146	0.149926	0.216305	0.0946314	0.122631	0.188269

## Sheet: Summary
	AUC	AUPR
E1	0.976073	0.771579
E2	0.975947	0.730979
E3	0.975555	0.820091
E4	0.976182	0.814462
E5	0.976132	0.768331
E6	0.975651	0.749128
E7	0.975649	0.775953
E8	0.975756	0.756044
E9	0.976108	0.80308
E10	0.975984	0.801197
Average	0.975903	0.779084
Stdev	0.000231079	0.0296686
