# Supplementary material for: A random forest based computational model for predicting novel lncRNA-disease associations
Source: BMC Bioinformatics. 2020 Mar 27;21:126. doi: 10.1186/s12859-020-3458-1 (PMC7099795; doi:10.1186/s12859-020-3458-1)
Supplement: Supplementary file 4 — Additional file 4. Table S4. The predicted top 50 lncRNAs associated with all 412 diseases by the RFLDA. [file 12859_2020_3458_MOESM4_ESM.xlsx]

## Sheet: Sheet 1
Disease name	Candidate name	Association Score	Rank
abdominal aortic aneurysm	H19	0.917	1
abdominal aortic aneurysm	ESRG	0.8237	2
abdominal aortic aneurysm	LINCMD1	0.6736	3
abdominal aortic aneurysm	PVT1	0.472233	4
abdominal aortic aneurysm	HCP5	0.444667	5
abdominal aortic aneurysm	HOTAIR	0.396333	6
abdominal aortic aneurysm	PISRT1	0.380667	7
abdominal aortic aneurysm	MEG3	0.374433	8
abdominal aortic aneurysm	KCNQ1OT1	0.351267	9
abdominal aortic aneurysm	PCA3	0.339	10
abdominal aortic aneurysm	NALT1	0.3361	11
abdominal aortic aneurysm	DANCR	0.330133	12
abdominal aortic aneurysm	ATXN8OS	0.327	13
abdominal aortic aneurysm	AFAP1-AS1	0.299833	14
abdominal aortic aneurysm	MIR17HG	0.2955	15
abdominal aortic aneurysm	MIR155HG	0.286233	16
abdominal aortic aneurysm	XIST	0.273567	17
abdominal aortic aneurysm	GAS5	0.226	18
abdominal aortic aneurysm	CDKN2A-AS1	0.225867	19
abdominal aortic aneurysm	MIR100HG	0.214267	20
abdominal aortic aneurysm	TP53COR1	0.1904	21
abdominal aortic aneurysm	THRIL	0.181033	22
abdominal aortic aneurysm	BCYRN1	0.179467	23
abdominal aortic aneurysm	MIAT	0.1423	24
abdominal aortic aneurysm	CTBP1-AS	0.13	25
abdominal aortic aneurysm	NEAT1	0.1249	26
abdominal aortic aneurysm	MALAT1	0.116767	27
abdominal aortic aneurysm	MIF-AS1	0.1138	28
abdominal aortic aneurysm	GSTT1-AS1	0.110533	29
abdominal aortic aneurysm	PCGEM1	0.109967	30
abdominal aortic aneurysm	NRON	0.106433	31
abdominal aortic aneurysm	SOX2-OT	0.0938667	32
abdominal aortic aneurysm	PSORS1C3	0.0861333	33
abdominal aortic aneurysm	ERICH1-AS1	0.0861333	34
abdominal aortic aneurysm	LINC01628	0.0861333	35
abdominal aortic aneurysm	IGF2-AS	0.0843333	36
abdominal aortic aneurysm	HAR1A	0.0839	37
abdominal aortic aneurysm	IL12A-AS1	0.0820667	38
abdominal aortic aneurysm	WT1-AS	0.0706	39
abdominal aortic aneurysm	HLA-F-AS1	0.0701667	40
abdominal aortic aneurysm	LINC00474	0.0647667	41
abdominal aortic aneurysm	MCHR2-AS1	0.0631	42
abdominal aortic aneurysm	EWSAT1	0.0616048	43
abdominal aortic aneurysm	TUG1	0.0499667	44
abdominal aortic aneurysm	DISC2	0.0492667	45
abdominal aortic aneurysm	HYMAI	0.0476	46
abdominal aortic aneurysm	DLEU2	0.0468	47
abdominal aortic aneurysm	SPRY4-IT1	0.0415667	48
abdominal aortic aneurysm	LINC01080	0.0398667	49
abdominal aortic aneurysm	MESTIT1	0.0376333	50
acquired immunodeficiency syndrome	GSTT1-AS1	0.839967	1
acquired immunodeficiency syndrome	MIF-AS1	0.7579	2
acquired immunodeficiency syndrome	ESRG	0.661533	3
acquired immunodeficiency syndrome	H19	0.647733	4
acquired immunodeficiency syndrome	CDKN2B-AS1	0.646233	5
acquired immunodeficiency syndrome	MIR17HG	0.5501	6
acquired immunodeficiency syndrome	GAS5	0.4372	7
acquired immunodeficiency syndrome	LINCMD1	0.398033	8
acquired immunodeficiency syndrome	KCNQ1OT1	0.390167	9
acquired immunodeficiency syndrome	MEG3	0.357733	10
acquired immunodeficiency syndrome	HLA-F-AS1	0.351733	11
acquired immunodeficiency syndrome	PCA3	0.350367	12
acquired immunodeficiency syndrome	PISRT1	0.348667	13
acquired immunodeficiency syndrome	ATXN8OS	0.3465	14
acquired immunodeficiency syndrome	MIR155HG	0.334633	15
acquired immunodeficiency syndrome	PVT1	0.333	16
acquired immunodeficiency syndrome	XIST	0.3269	17
acquired immunodeficiency syndrome	MIAT	0.324167	18
acquired immunodeficiency syndrome	CDKN2A-AS1	0.3146	19
acquired immunodeficiency syndrome	AFAP1-AS1	0.314267	20
acquired immunodeficiency syndrome	CTBP1-AS	0.303767	21
acquired immunodeficiency syndrome	DANCR	0.296633	22
acquired immunodeficiency syndrome	NALT1	0.295167	23
acquired immunodeficiency syndrome	THRIL	0.2848	24
acquired immunodeficiency syndrome	MIR100HG	0.2753	25
acquired immunodeficiency syndrome	PSORS1C3	0.262167	26
acquired immunodeficiency syndrome	IL12A-AS1	0.253367	27
acquired immunodeficiency syndrome	HAR1A	0.244533	28
acquired immunodeficiency syndrome	PRINS	0.244133	29
acquired immunodeficiency syndrome	TP53COR1	0.2391	30
acquired immunodeficiency syndrome	HOTAIR	0.234967	31
acquired immunodeficiency syndrome	BCYRN1	0.2311	32
acquired immunodeficiency syndrome	PCGEM1	0.221467	33
acquired immunodeficiency syndrome	LINC00474	0.212	34
acquired immunodeficiency syndrome	MESTIT1	0.201133	35
acquired immunodeficiency syndrome	PICSAR	0.196833	36
acquired immunodeficiency syndrome	ERICH1-AS1	0.1949	37
acquired immunodeficiency syndrome	LINC01628	0.1949	38
acquired immunodeficiency syndrome	CBR3-AS1	0.193733	39
acquired immunodeficiency syndrome	LINC01080	0.1842	40
acquired immunodeficiency syndrome	IFNG-AS1	0.1822	41
acquired immunodeficiency syndrome	SOX2-OT	0.178033	42
acquired immunodeficiency syndrome	MALAT1	0.176467	43
acquired immunodeficiency syndrome	SCHLAP1	0.160667	44
acquired immunodeficiency syndrome	C1QTNF9B-AS1	0.160667	45
acquired immunodeficiency syndrome	GNAS-AS1	0.158833	46
acquired immunodeficiency syndrome	SNHG11	0.148067	47
acquired immunodeficiency syndrome	LINC01556	0.1404	48
acquired immunodeficiency syndrome	MCHR2-AS1	0.1344	49
acquired immunodeficiency syndrome	PCAT1	0.1279	50
acquired metabolic disease	MIR17HG	0.9657	1
acquired metabolic disease	HOTAIR	0.898367	2
acquired metabolic disease	XIST	0.890933	3
acquired metabolic disease	GAS5	0.888033	4
acquired metabolic disease	TUG1	0.843867	5
acquired metabolic disease	BCYRN1	0.8084	6
acquired metabolic disease	PCAT1	0.736033	7
acquired metabolic disease	HCP5	0.7355	8
acquired metabolic disease	CTBP1-AS	0.733033	9
acquired metabolic disease	MIR100HG	0.719967	10
acquired metabolic disease	TP53COR1	0.709733	11
acquired metabolic disease	AFAP1-AS1	0.709667	12
acquired metabolic disease	DANCR	0.706033	13
acquired metabolic disease	PRNCR1	0.695467	14
acquired metabolic disease	MIR155HG	0.679867	15
acquired metabolic disease	MIAT	0.672833	16
acquired metabolic disease	HOTTIP	0.6566	17
acquired metabolic disease	GNAS-AS1	0.651267	18
acquired metabolic disease	ESRG	0.643367	19
acquired metabolic disease	HAR1A	0.628067	20
acquired metabolic disease	HLA-F-AS1	0.624867	21
acquired metabolic disease	CBR3-AS1	0.623233	22
acquired metabolic disease	LINC00474	0.622633	23
acquired metabolic disease	HULC	0.618733	24
acquired metabolic disease	CDKN2A-AS1	0.610333	25
acquired metabolic disease	SCHLAP1	0.605	26
acquired metabolic disease	C1QTNF9B-AS1	0.605	27
acquired metabolic disease	SOX2-OT	0.598133	28
acquired metabolic disease	LINCMD1	0.593167	29
acquired metabolic disease	DISC2	0.592433	30
acquired metabolic disease	NRON	0.575767	31
acquired metabolic disease	HCG9	0.535167	32
acquired metabolic disease	PISRT1	0.529867	33
acquired metabolic disease	DAOA-AS1	0.526967	34
acquired metabolic disease	MESTIT1	0.5094	35
acquired metabolic disease	THRIL	0.509133	36
acquired metabolic disease	IL12A-AS1	0.490367	37
acquired metabolic disease	UCA1	0.485033	38
acquired metabolic disease	PRINS	0.484833	39
acquired metabolic disease	PWAR4	0.4798	40
acquired metabolic disease	LINC01080	0.4686	41
acquired metabolic disease	IFNG-AS1	0.466267	42
acquired metabolic disease	NEAT1	0.462633	43
acquired metabolic disease	PSORS1C3	0.458667	44
acquired metabolic disease	DSCR10	0.448	45
acquired metabolic disease	MIR137HG	0.448	46
acquired metabolic disease	ATXN8OS	0.4406	47
acquired metabolic disease	NALT1	0.4351	48
acquired metabolic disease	TP53TG1	0.422367	49
acquired metabolic disease	GSTT1-AS1	0.412567	50
acute leukemia	DLEU2	0.729467	1
acute leukemia	ESRG	0.6617	2
acute leukemia	HOTTIP	0.620667	3
acute leukemia	AFAP1-AS1	0.611867	4
acute leukemia	WT1-AS	0.6072	5
acute leukemia	HULC	0.596533	6
acute leukemia	HOTAIRM1	0.584567	7
acute leukemia	HNF1A-AS1	0.584267	8
acute leukemia	SNHG4	0.567933	9
acute leukemia	BANCR	0.547967	10
acute leukemia	PCA3	0.532133	11
acute leukemia	TUG1	0.503733	12
acute leukemia	TP53COR1	0.497667	13
acute leukemia	HOTAIR	0.486817	14
acute leukemia	MIR503HG	0.477279	15
acute leukemia	LINC00629	0.477279	16
acute leukemia	SPRY4-IT1	0.4687	17
acute leukemia	NEAT1	0.460767	18
acute leukemia	PVT1	0.451333	19
acute leukemia	H19	0.444567	20
acute leukemia	UCA1	0.4151	21
acute leukemia	LINC00675	0.406267	22
acute leukemia	GAS5	0.401833	23
acute leukemia	MIR17HG	0.392033	24
acute leukemia	RMST	0.386633	25
acute leukemia	CCAT1	0.3572	26
acute leukemia	PICSAR	0.344433	27
acute leukemia	XIST	0.339067	28
acute leukemia	GHET1	0.3388	29
acute leukemia	CASC2	0.338333	30
acute leukemia	BCYRN1	0.330833	31
acute leukemia	CDKN2B-AS1	0.320033	32
acute leukemia	MIR155HG	0.311333	33
acute leukemia	HCP5	0.298067	34
acute leukemia	MIR99AHG	0.2969	35
acute leukemia	MEG3	0.295267	36
acute leukemia	NPTN-IT1	0.282033	37
acute leukemia	DANCR	0.280067	38
acute leukemia	EWSAT1	0.267971	39
acute leukemia	SOX2-OT	0.263267	40
acute leukemia	TUSC7	0.2498	41
acute leukemia	KCNQ1OT1	0.2497	42
acute leukemia	MIR100HG	0.2257	43
acute leukemia	LINC01556	0.225233	44
acute leukemia	TP73-AS1	0.223133	45
acute leukemia	LSINCT5	0.221367	46
acute leukemia	GACAT2	0.207233	47
acute leukemia	LINC01133	0.207033	48
acute leukemia	CCAT2	0.206867	49
acute leukemia	SNHG12	0.203667	50
acute lymphocytic leukemia	H19	0.809267	1
acute lymphocytic leukemia	DLEU2	0.676667	2
acute lymphocytic leukemia	HOTAIR	0.670767	3
acute lymphocytic leukemia	HULC	0.656833	4
acute lymphocytic leukemia	MIR17HG	0.652733	5
acute lymphocytic leukemia	HOTTIP	0.6286	6
acute lymphocytic leukemia	WT1-AS	0.613833	7
acute lymphocytic leukemia	BANCR	0.611233	8
acute lymphocytic leukemia	ESRG	0.607867	9
acute lymphocytic leukemia	AFAP1-AS1	0.607233	10
acute lymphocytic leukemia	PVT1	0.597633	11
acute lymphocytic leukemia	GAS5	0.590533	12
acute lymphocytic leukemia	HOTAIRM1	0.5702	13
acute lymphocytic leukemia	MIR155HG	0.5611	14
acute lymphocytic leukemia	HNF1A-AS1	0.5348	15
acute lymphocytic leukemia	TP53COR1	0.5322	16
acute lymphocytic leukemia	MEG3	0.489567	17
acute lymphocytic leukemia	CCDC26	0.484367	18
acute lymphocytic leukemia	TUG1	0.470667	19
acute lymphocytic leukemia	HCP5	0.45	20
acute lymphocytic leukemia	PCA3	0.441367	21
acute lymphocytic leukemia	SPRY4-IT1	0.436367	22
acute lymphocytic leukemia	UCA1	0.434867	23
acute lymphocytic leukemia	SNHG4	0.4261	24
acute lymphocytic leukemia	NPTN-IT1	0.413433	25
acute lymphocytic leukemia	NEAT1	0.4056	26
acute lymphocytic leukemia	LINC00675	0.3754	27
acute lymphocytic leukemia	CCAT1	0.363767	28
acute lymphocytic leukemia	XIST	0.354033	29
acute lymphocytic leukemia	DANCR	0.3096	30
acute lymphocytic leukemia	PICSAR	0.307767	31
acute lymphocytic leukemia	MALAT1	0.302733	32
acute lymphocytic leukemia	SNHG12	0.300133	33
acute lymphocytic leukemia	BCYRN1	0.297	34
acute lymphocytic leukemia	RMST	0.287033	35
acute lymphocytic leukemia	CASC2	0.284	36
acute lymphocytic leukemia	LINC01133	0.2597	37
acute lymphocytic leukemia	KCNQ1OT1	0.2596	38
acute lymphocytic leukemia	CCAT2	0.251133	39
acute lymphocytic leukemia	GHET1	0.2353	40
acute lymphocytic leukemia	SOX2-OT	0.233267	41
acute lymphocytic leukemia	EWSAT1	0.229238	42
acute lymphocytic leukemia	MIR503HG	0.215198	43
acute lymphocytic leukemia	LINC00629	0.215198	44
acute lymphocytic leukemia	LINC01556	0.202433	45
acute lymphocytic leukemia	LSINCT5	0.200367	46
acute lymphocytic leukemia	MIR99AHG	0.196567	47
acute lymphocytic leukemia	TUSC7	0.184167	48
acute lymphocytic leukemia	IGF2-AS	0.1794	49
acute lymphocytic leukemia	TP73-AS1	0.1754	50
acute myeloid leukemia	HULC	0.929633	1
acute myeloid leukemia	BANCR	0.926033	2
acute myeloid leukemia	MIR17HG	0.923067	3
acute myeloid leukemia	TUG1	0.8581	4
acute myeloid leukemia	GAS5	0.856733	5
acute myeloid leukemia	DLEU2	0.8524	6
acute myeloid leukemia	HOTTIP	0.832133	7
acute myeloid leukemia	H19	0.824167	8
acute myeloid leukemia	TP53COR1	0.8183	9
acute myeloid leukemia	MIR100HG	0.8098	10
acute myeloid leukemia	CDKN2B-AS1	0.802167	11
acute myeloid leukemia	MIR155HG	0.792933	12
acute myeloid leukemia	MIR99AHG	0.786233	13
acute myeloid leukemia	MALAT1	0.770667	14
acute myeloid leukemia	SPRY4-IT1	0.749333	15
acute myeloid leukemia	SNHG4	0.735767	16
acute myeloid leukemia	CCAT2	0.6824	17
acute myeloid leukemia	BCYRN1	0.675	18
acute myeloid leukemia	KCNQ1OT1	0.672833	19
acute myeloid leukemia	TUSC7	0.654567	20
acute myeloid leukemia	LSINCT5	0.652067	21
acute myeloid leukemia	AFAP1-AS1	0.6476	22
acute myeloid leukemia	HNF1A-AS1	0.637733	23
acute myeloid leukemia	NPTN-IT1	0.633033	24
acute myeloid leukemia	GHET1	0.615267	25
acute myeloid leukemia	TP73-AS1	0.601667	26
acute myeloid leukemia	PCAT1	0.522	27
acute myeloid leukemia	HCP5	0.499833	28
acute myeloid leukemia	PRNCR1	0.483767	29
acute myeloid leukemia	IGF2-AS	0.460567	30
acute myeloid leukemia	SOX2-OT	0.438767	31
acute myeloid leukemia	ESRG	0.437033	32
acute myeloid leukemia	XIST	0.435333	33
acute myeloid leukemia	LINC01133	0.4018	34
acute myeloid leukemia	CRNDE	0.400367	35
acute myeloid leukemia	LINC00675	0.399233	36
acute myeloid leukemia	DANCR	0.378633	37
acute myeloid leukemia	KIRREL3-AS3	0.373067	38
acute myeloid leukemia	NPSR1-AS1	0.362533	39
acute myeloid leukemia	CTBP1-AS	0.3386	40
acute myeloid leukemia	PRINS	0.3364	41
acute myeloid leukemia	PCA3	0.322433	42
acute myeloid leukemia	CASC2	0.3223	43
acute myeloid leukemia	EWSAT1	0.321338	44
acute myeloid leukemia	CASC16	0.315967	45
acute myeloid leukemia	LINC00583	0.315967	46
acute myeloid leukemia	LINC00961	0.3158	47
acute myeloid leukemia	SNHG12	0.314467	48
acute myeloid leukemia	TINCR	0.311267	49
acute myeloid leukemia	CBR3-AS1	0.298167	50
acute myocardial infarction	H19	0.8984	1
acute myocardial infarction	CDKN2B-AS1	0.857	2
acute myocardial infarction	ESRG	0.8068	3
acute myocardial infarction	LINCMD1	0.689567	4
acute myocardial infarction	PVT1	0.561133	5
acute myocardial infarction	HCP5	0.4825	6
acute myocardial infarction	MEG3	0.405267	7
acute myocardial infarction	MIR17HG	0.404367	8
acute myocardial infarction	HOTAIR	0.3972	9
acute myocardial infarction	PISRT1	0.397	10
acute myocardial infarction	PCA3	0.3603	11
acute myocardial infarction	NALT1	0.3503	12
acute myocardial infarction	MIR155HG	0.346433	13
acute myocardial infarction	ATXN8OS	0.343533	14
acute myocardial infarction	DANCR	0.330933	15
acute myocardial infarction	XIST	0.312433	16
acute myocardial infarction	AFAP1-AS1	0.298933	17
acute myocardial infarction	GAS5	0.2757	18
acute myocardial infarction	CDKN2A-AS1	0.2527	19
acute myocardial infarction	THRIL	0.2369	20
acute myocardial infarction	MIR100HG	0.231233	21
acute myocardial infarction	TP53COR1	0.180233	22
acute myocardial infarction	BCYRN1	0.1681	23
acute myocardial infarction	MIAT	0.161033	24
acute myocardial infarction	MALAT1	0.1472	25
acute myocardial infarction	NEAT1	0.144733	26
acute myocardial infarction	HLA-F-AS1	0.140033	27
acute myocardial infarction	MESTIT1	0.1381	28
acute myocardial infarction	CTBP1-AS	0.133	29
acute myocardial infarction	NRON	0.132167	30
acute myocardial infarction	MIF-AS1	0.127933	31
acute myocardial infarction	PCGEM1	0.126733	32
acute myocardial infarction	GSTT1-AS1	0.122	33
acute myocardial infarction	HAR1A	0.110967	34
acute myocardial infarction	IL12A-AS1	0.107967	35
acute myocardial infarction	ERICH1-AS1	0.0956333	36
acute myocardial infarction	LINC01628	0.0956333	37
acute myocardial infarction	PSORS1C3	0.0859333	38
acute myocardial infarction	LINC00474	0.0842667	39
acute myocardial infarction	SOX2-OT	0.0832667	40
acute myocardial infarction	MCHR2-AS1	0.0754	41
acute myocardial infarction	IGF2-AS	0.0648333	42
acute myocardial infarction	EWSAT1	0.0616048	43
acute myocardial infarction	TUG1	0.0613667	44
acute myocardial infarction	DISC2	0.0572667	45
acute myocardial infarction	LINC01080	0.0564333	46
acute myocardial infarction	IFNG-AS1	0.0506	47
acute myocardial infarction	HYMAI	0.0506	48
acute myocardial infarction	TP53TG1	0.0486667	49
acute myocardial infarction	WT1-AS	0.0476	50
acute promyelocytic leukemia	HOTAIR	0.713617	1
acute promyelocytic leukemia	TUG1	0.686633	2
acute promyelocytic leukemia	GAS5	0.670533	3
acute promyelocytic leukemia	H19	0.666433	4
acute promyelocytic leukemia	HULC	0.663667	5
acute promyelocytic leukemia	DLEU2	0.650467	6
acute promyelocytic leukemia	AFAP1-AS1	0.631333	7
acute promyelocytic leukemia	BANCR	0.614233	8
acute promyelocytic leukemia	MIR155HG	0.612767	9
acute promyelocytic leukemia	MIR17HG	0.5942	10
acute promyelocytic leukemia	CDKN2B-AS1	0.587533	11
acute promyelocytic leukemia	HOTTIP	0.5859	12
acute promyelocytic leukemia	TP53COR1	0.579133	13
acute promyelocytic leukemia	MEG3	0.529067	14
acute promyelocytic leukemia	UCA1	0.525	15
acute promyelocytic leukemia	BCYRN1	0.484267	16
acute promyelocytic leukemia	WT1-AS	0.483967	17
acute promyelocytic leukemia	XIST	0.483167	18
acute promyelocytic leukemia	MALAT1	0.448817	19
acute promyelocytic leukemia	CCDC26	0.430833	20
acute promyelocytic leukemia	CCAT1	0.410533	21
acute promyelocytic leukemia	HNF1A-AS1	0.406567	22
acute promyelocytic leukemia	HCP5	0.403667	23
acute promyelocytic leukemia	PCA3	0.403333	24
acute promyelocytic leukemia	DANCR	0.391567	25
acute promyelocytic leukemia	SNHG4	0.385767	26
acute promyelocytic leukemia	MIR100HG	0.370733	27
acute promyelocytic leukemia	SPRY4-IT1	0.363233	28
acute promyelocytic leukemia	PSORS1C3	0.355033	29
acute promyelocytic leukemia	NPTN-IT1	0.349733	30
acute promyelocytic leukemia	KCNQ1OT1	0.341067	31
acute promyelocytic leukemia	LINC00675	0.3306	32
acute promyelocytic leukemia	ESRG	0.2879	33
acute promyelocytic leukemia	IGF2-AS	0.279467	34
acute promyelocytic leukemia	RMST	0.2736	35
acute promyelocytic leukemia	CCAT2	0.264967	36
acute promyelocytic leukemia	SOX2-OT	0.2635	37
acute promyelocytic leukemia	PICSAR	0.2427	38
acute promyelocytic leukemia	CASC2	0.220567	39
acute promyelocytic leukemia	TUSC7	0.214433	40
acute promyelocytic leukemia	PCAT1	0.208933	41
acute promyelocytic leukemia	LSINCT5	0.199667	42
acute promyelocytic leukemia	EWSAT1	0.194771	43
acute promyelocytic leukemia	PRNCR1	0.1947	44
acute promyelocytic leukemia	MIR99AHG	0.193767	45
acute promyelocytic leukemia	GHET1	0.190167	46
acute promyelocytic leukemia	PRINS	0.176467	47
acute promyelocytic leukemia	LINCMD1	0.1723	48
acute promyelocytic leukemia	SNHG12	0.1685	49
acute promyelocytic leukemia	TP73-AS1	0.167533	50
adenocarcinoma	MIR17HG	0.9369	1
adenocarcinoma	HULC	0.9365	2
adenocarcinoma	TUG1	0.925433	3
adenocarcinoma	BANCR	0.9034	4
adenocarcinoma	CDKN2B-AS1	0.8782	5
adenocarcinoma	PVT1	0.860833	6
adenocarcinoma	UCA1	0.832667	7
adenocarcinoma	XIST	0.8244	8
adenocarcinoma	LINC01133	0.788033	9
adenocarcinoma	SPRY4-IT1	0.7794	10
adenocarcinoma	BCYRN1	0.7602	11
adenocarcinoma	TP53COR1	0.754	12
adenocarcinoma	NPTN-IT1	0.7492	13
adenocarcinoma	IGF2-AS	0.7482	14
adenocarcinoma	TUSC7	0.7463	15
adenocarcinoma	GHET1	0.711367	16
adenocarcinoma	PCA3	0.695033	17
adenocarcinoma	LSINCT5	0.6938	18
adenocarcinoma	PCAT1	0.688733	19
adenocarcinoma	SNHG12	0.668667	20
adenocarcinoma	KCNQ1OT1	0.6648	21
adenocarcinoma	PRNCR1	0.636167	22
adenocarcinoma	CASC2	0.627067	23
adenocarcinoma	CCAT1	0.624533	24
adenocarcinoma	MIR100HG	0.6125	25
adenocarcinoma	CRNDE	0.6076	26
adenocarcinoma	DANCR	0.604567	27
adenocarcinoma	EWSAT1	0.5667	28
adenocarcinoma	WT1-AS	0.5467	29
adenocarcinoma	SOX2-OT	0.544167	30
adenocarcinoma	PTCSC3	0.542567	31
adenocarcinoma	LINC00663	0.542567	32
adenocarcinoma	PTCSC2	0.542567	33
adenocarcinoma	NPSR1-AS1	0.529867	34
adenocarcinoma	SNHG4	0.5128	35
adenocarcinoma	GACAT2	0.5063	36
adenocarcinoma	LINC-PINT	0.505133	37
adenocarcinoma	LINC-ROR	0.501867	38
adenocarcinoma	MINCR	0.500533	39
adenocarcinoma	HCP5	0.499933	40
adenocarcinoma	LINC00961	0.486833	41
adenocarcinoma	CCDC26	0.485667	42
adenocarcinoma	CASC16	0.484033	43
adenocarcinoma	LINC00583	0.484033	44
adenocarcinoma	PCGEM1	0.471933	45
adenocarcinoma	LINC00312	0.454667	46
adenocarcinoma	MIR124-2HG	0.438867	47
adenocarcinoma	HOTAIRM1	0.4348	48
adenocarcinoma	EGOT	0.4331	49
adenocarcinoma	NBAT1	0.4309	50
adenoma	H19	0.9075	1
adenoma	CDKN2B-AS1	0.875567	2
adenoma	MIR17HG	0.7238	3
adenoma	PVT1	0.654133	4
adenoma	ESRG	0.609167	5
adenoma	HOTAIR	0.579467	6
adenoma	PCA3	0.4157	7
adenoma	MALAT1	0.399733	8
adenoma	MESTIT1	0.39	9
adenoma	HCP5	0.380567	10
adenoma	HLA-F-AS1	0.374267	11
adenoma	NRON	0.37	12
adenoma	AFAP1-AS1	0.2841	13
adenoma	GSTT1-AS1	0.2712	14
adenoma	MIR100HG	0.2667	15
adenoma	GAS5	0.2628	16
adenoma	BCYRN1	0.2616	17
adenoma	MIF-AS1	0.240367	18
adenoma	XIST	0.238833	19
adenoma	CTBP1-AS	0.225667	20
adenoma	TUG1	0.222067	21
adenoma	IGF2-AS	0.218633	22
adenoma	MIR155HG	0.214467	23
adenoma	LINCMD1	0.1985	24
adenoma	PCGEM1	0.197467	25
adenoma	HOTTIP	0.1956	26
adenoma	TP53COR1	0.177867	27
adenoma	WT1-AS	0.176067	28
adenoma	HYMAI	0.1581	29
adenoma	PICSAR	0.156	30
adenoma	MIAT	0.152033	31
adenoma	LINC01556	0.151167	32
adenoma	UCA1	0.1449	33
adenoma	PCAT1	0.144567	34
adenoma	SOX2-OT	0.1387	35
adenoma	DANCR	0.132733	36
adenoma	HULC	0.132167	37
adenoma	HAR1A	0.125767	38
adenoma	MCHR2-AS1	0.123667	39
adenoma	THRIL	0.121733	40
adenoma	ATXN8OS	0.1199	41
adenoma	GNAS-AS1	0.109167	42
adenoma	CDKN2A-AS1	0.106767	43
adenoma	PISRT1	0.102167	44
adenoma	NALT1	0.102033	45
adenoma	DISC2	0.0994333	46
adenoma	SPRY4-IT1	0.0920667	47
adenoma	BANCR	0.0916667	48
adenoma	HNF1A-AS1	0.0916	49
adenoma	SNHG11	0.0915667	50
adrenal cortex cancer	CDKN2B-AS1	0.8768	1
adrenal cortex cancer	ESRG	0.806067	2
adrenal cortex cancer	MIR17HG	0.766667	3
adrenal cortex cancer	MIR503HG	0.735581	4
adrenal cortex cancer	LINC00629	0.735581	5
adrenal cortex cancer	HOTAIR	0.711767	6
adrenal cortex cancer	PVT1	0.657933	7
adrenal cortex cancer	MEG3	0.585067	8
adrenal cortex cancer	GAS5	0.579533	9
adrenal cortex cancer	HCP5	0.503733	10
adrenal cortex cancer	MIR155HG	0.498	11
adrenal cortex cancer	AFAP1-AS1	0.493233	12
adrenal cortex cancer	PCA3	0.4841	13
adrenal cortex cancer	HOTTIP	0.483233	14
adrenal cortex cancer	HNF1A-AS1	0.466933	15
adrenal cortex cancer	BANCR	0.465133	16
adrenal cortex cancer	TP53COR1	0.457967	17
adrenal cortex cancer	BCYRN1	0.417867	18
adrenal cortex cancer	XIST	0.413933	19
adrenal cortex cancer	RMST	0.411133	20
adrenal cortex cancer	TUG1	0.3998	21
adrenal cortex cancer	WT1-AS	0.387033	22
adrenal cortex cancer	SPRY4-IT1	0.369567	23
adrenal cortex cancer	HULC	0.3441	24
adrenal cortex cancer	MALAT1	0.344067	25
adrenal cortex cancer	MIR100HG	0.339567	26
adrenal cortex cancer	NEAT1	0.324333	27
adrenal cortex cancer	LINC00675	0.313167	28
adrenal cortex cancer	PICSAR	0.295033	29
adrenal cortex cancer	SOX2-OT	0.2888	30
adrenal cortex cancer	UCA1	0.276267	31
adrenal cortex cancer	LINCMD1	0.247267	32
adrenal cortex cancer	GHET1	0.241567	33
adrenal cortex cancer	DANCR	0.224	34
adrenal cortex cancer	EWSAT1	0.219871	35
adrenal cortex cancer	CASC2	0.211867	36
adrenal cortex cancer	CDKN2A-AS1	0.2001	37
adrenal cortex cancer	CCDC26	0.198933	38
adrenal cortex cancer	LINC01556	0.198267	39
adrenal cortex cancer	CCAT1	0.1969	40
adrenal cortex cancer	MIAT	0.188867	41
adrenal cortex cancer	GACAT2	0.179033	42
adrenal cortex cancer	DLEU2	0.1716	43
adrenal cortex cancer	PSORS1C3	0.17	44
adrenal cortex cancer	SNHG4	0.167633	45
adrenal cortex cancer	HOTAIRM1	0.159033	46
adrenal cortex cancer	CTBP1-AS	0.158733	47
adrenal cortex cancer	NALT1	0.1569	48
adrenal cortex cancer	TDRG1	0.1564	49
adrenal cortex cancer	HCG27	0.1559	50
adrenal gland cancer	CDKN2B-AS1	0.878133	1
adrenal gland cancer	ESRG	0.797533	2
adrenal gland cancer	MIR17HG	0.780233	3
adrenal gland cancer	HOTAIR	0.752067	4
adrenal gland cancer	PVT1	0.6525	5
adrenal gland cancer	TP53COR1	0.6467	6
adrenal gland cancer	MEG3	0.614833	7
adrenal gland cancer	GAS5	0.607033	8
adrenal gland cancer	MIR155HG	0.582433	9
adrenal gland cancer	BCYRN1	0.574367	10
adrenal gland cancer	BANCR	0.561933	11
adrenal gland cancer	HCP5	0.5131	12
adrenal gland cancer	HNF1A-AS1	0.512567	13
adrenal gland cancer	AFAP1-AS1	0.4899	14
adrenal gland cancer	MIR503HG	0.4892	15
adrenal gland cancer	LINC00629	0.4892	16
adrenal gland cancer	TUG1	0.488767	17
adrenal gland cancer	PCA3	0.483667	18
adrenal gland cancer	HOTTIP	0.478433	19
adrenal gland cancer	HULC	0.450433	20
adrenal gland cancer	XIST	0.448767	21
adrenal gland cancer	SPRY4-IT1	0.4375	22
adrenal gland cancer	NEAT1	0.4299	23
adrenal gland cancer	WT1-AS	0.424667	24
adrenal gland cancer	PICSAR	0.412967	25
adrenal gland cancer	RMST	0.409767	26
adrenal gland cancer	MALAT1	0.404933	27
adrenal gland cancer	SOX2-OT	0.39	28
adrenal gland cancer	MIR100HG	0.389367	29
adrenal gland cancer	UCA1	0.3801	30
adrenal gland cancer	LINC01556	0.3755	31
adrenal gland cancer	CCAT1	0.287233	32
adrenal gland cancer	DANCR	0.259133	33
adrenal gland cancer	LINCMD1	0.249333	34
adrenal gland cancer	GHET1	0.2431	35
adrenal gland cancer	LINC00675	0.2275	36
adrenal gland cancer	MIAT	0.196667	37
adrenal gland cancer	CDKN2A-AS1	0.194833	38
adrenal gland cancer	CASC2	0.191633	39
adrenal gland cancer	EWSAT1	0.187105	40
adrenal gland cancer	GACAT2	0.1852	41
adrenal gland cancer	CCDC26	0.177933	42
adrenal gland cancer	PSORS1C3	0.173667	43
adrenal gland cancer	CTBP1-AS	0.163467	44
adrenal gland cancer	SNHG4	0.1622	45
adrenal gland cancer	DLEU2	0.161367	46
adrenal gland cancer	HOTAIRM1	0.1559	47
adrenal gland cancer	PCGEM1	0.1544	48
adrenal gland cancer	NPTN-IT1	0.1544	49
adrenal gland cancer	DISC2	0.150167	50
adrenal medulla cancer	CDKN2B-AS1	0.841667	1
adrenal medulla cancer	PICSAR	0.593267	2
adrenal medulla cancer	PVT1	0.492967	3
adrenal medulla cancer	ESRG	0.484233	4
adrenal medulla cancer	HOTAIR	0.465217	5
adrenal medulla cancer	MEG3	0.3655	6
adrenal medulla cancer	MIR17HG	0.356867	7
adrenal medulla cancer	MIR155HG	0.3439	8
adrenal medulla cancer	GAS5	0.3306	9
adrenal medulla cancer	AFAP1-AS1	0.327033	10
adrenal medulla cancer	LINC01556	0.297233	11
adrenal medulla cancer	HCP5	0.291133	12
adrenal medulla cancer	PCA3	0.278867	13
adrenal medulla cancer	NALT1	0.2715	14
adrenal medulla cancer	LINCMD1	0.261333	15
adrenal medulla cancer	XIST	0.2397	16
adrenal medulla cancer	NEAT1	0.226367	17
adrenal medulla cancer	KCNQ1OT1	0.2251	18
adrenal medulla cancer	ERICH1-AS1	0.216	19
adrenal medulla cancer	LINC01628	0.216	20
adrenal medulla cancer	DANCR	0.182067	21
adrenal medulla cancer	PISRT1	0.181733	22
adrenal medulla cancer	MIF-AS1	0.167567	23
adrenal medulla cancer	ATXN8OS	0.1601	24
adrenal medulla cancer	HOTTIP	0.147133	25
adrenal medulla cancer	GSTT1-AS1	0.144067	26
adrenal medulla cancer	LINC00675	0.141633	27
adrenal medulla cancer	BCYRN1	0.1412	28
adrenal medulla cancer	SOX2-OT	0.140933	29
adrenal medulla cancer	MIR100HG	0.140533	30
adrenal medulla cancer	MALAT1	0.139283	31
adrenal medulla cancer	HULC	0.135067	32
adrenal medulla cancer	TUG1	0.1332	33
adrenal medulla cancer	NRON	0.1266	34
adrenal medulla cancer	IGF2-AS	0.1262	35
adrenal medulla cancer	MIAT	0.122167	36
adrenal medulla cancer	CDKN2A-AS1	0.118433	37
adrenal medulla cancer	WT1-AS	0.115567	38
adrenal medulla cancer	HYMAI	0.1117	39
adrenal medulla cancer	TP53COR1	0.1109	40
adrenal medulla cancer	MESTIT1	0.109333	41
adrenal medulla cancer	HLA-F-AS1	0.109267	42
adrenal medulla cancer	THRIL	0.106833	43
adrenal medulla cancer	DLEU2	0.105967	44
adrenal medulla cancer	LINC01133	0.100833	45
adrenal medulla cancer	PCGEM1	0.0989667	46
adrenal medulla cancer	EWSAT1	0.0988714	47
adrenal medulla cancer	CCAT1	0.0986333	48
adrenal medulla cancer	NPTN-IT1	0.0975333	49
adrenal medulla cancer	HOTAIRM1	0.0932	50
adrenocortical carcinoma	CDKN2B-AS1	0.860067	1
adrenocortical carcinoma	ESRG	0.797133	2
adrenocortical carcinoma	MIR17HG	0.770067	3
adrenocortical carcinoma	HOTAIR	0.728917	4
adrenocortical carcinoma	MIR503HG	0.687945	5
adrenocortical carcinoma	LINC00629	0.687945	6
adrenocortical carcinoma	PVT1	0.6594	7
adrenocortical carcinoma	GAS5	0.5465	8
adrenocortical carcinoma	HCP5	0.535433	9
adrenocortical carcinoma	AFAP1-AS1	0.529233	10
adrenocortical carcinoma	HOTTIP	0.508267	11
adrenocortical carcinoma	MIR155HG	0.506633	12
adrenocortical carcinoma	MEG3	0.491767	13
adrenocortical carcinoma	HNF1A-AS1	0.4756	14
adrenocortical carcinoma	BANCR	0.463	15
adrenocortical carcinoma	WT1-AS	0.453667	16
adrenocortical carcinoma	PCA3	0.451167	17
adrenocortical carcinoma	TP53COR1	0.4011	18
adrenocortical carcinoma	HULC	0.383933	19
adrenocortical carcinoma	MALAT1	0.35345	20
adrenocortical carcinoma	RMST	0.348367	21
adrenocortical carcinoma	SPRY4-IT1	0.3433	22
adrenocortical carcinoma	TUG1	0.340567	23
adrenocortical carcinoma	NEAT1	0.331	24
adrenocortical carcinoma	LINC00675	0.3247	25
adrenocortical carcinoma	XIST	0.321933	26
adrenocortical carcinoma	BCYRN1	0.309167	27
adrenocortical carcinoma	PICSAR	0.3047	28
adrenocortical carcinoma	MIR100HG	0.289933	29
adrenocortical carcinoma	UCA1	0.269267	30
adrenocortical carcinoma	SOX2-OT	0.266467	31
adrenocortical carcinoma	DLEU2	0.260633	32
adrenocortical carcinoma	CCDC26	0.257267	33
adrenocortical carcinoma	LINCMD1	0.248733	34
adrenocortical carcinoma	DANCR	0.234633	35
adrenocortical carcinoma	EWSAT1	0.230038	36
adrenocortical carcinoma	CASC2	0.222133	37
adrenocortical carcinoma	GHET1	0.2204	38
adrenocortical carcinoma	CCAT1	0.212433	39
adrenocortical carcinoma	SNHG4	0.203567	40
adrenocortical carcinoma	LINC01556	0.201267	41
adrenocortical carcinoma	CDKN2A-AS1	0.2001	42
adrenocortical carcinoma	MIAT	0.186033	43
adrenocortical carcinoma	HOTAIRM1	0.169733	44
adrenocortical carcinoma	HCG27	0.168114	45
adrenocortical carcinoma	NALT1	0.1621	46
adrenocortical carcinoma	PSORS1C3	0.1618	47
adrenocortical carcinoma	GACAT2	0.154133	48
adrenocortical carcinoma	CTBP1-AS	0.153033	49
adrenocortical carcinoma	THRIL	0.151633	50
adult mesoblastic nephroma	CDKN2B-AS1	0.879433	1
adult mesoblastic nephroma	ESRG	0.773933	2
adult mesoblastic nephroma	MIR17HG	0.710867	3
adult mesoblastic nephroma	HOTAIR	0.689967	4
adult mesoblastic nephroma	PVT1	0.679533	5
adult mesoblastic nephroma	AFAP1-AS1	0.5089	6
adult mesoblastic nephroma	PCA3	0.495	7
adult mesoblastic nephroma	WT1-AS	0.475767	8
adult mesoblastic nephroma	KCNQ1OT1	0.472267	9
adult mesoblastic nephroma	HOTTIP	0.4525	10
adult mesoblastic nephroma	GAS5	0.4287	11
adult mesoblastic nephroma	MALAT1	0.421933	12
adult mesoblastic nephroma	LINC01556	0.412633	13
adult mesoblastic nephroma	TP53COR1	0.402867	14
adult mesoblastic nephroma	BCYRN1	0.3973	15
adult mesoblastic nephroma	PICSAR	0.394667	16
adult mesoblastic nephroma	BANCR	0.371933	17
adult mesoblastic nephroma	TUG1	0.3619	18
adult mesoblastic nephroma	HCP5	0.3514	19
adult mesoblastic nephroma	XIST	0.350767	20
adult mesoblastic nephroma	MIR100HG	0.344133	21
adult mesoblastic nephroma	HNF1A-AS1	0.342733	22
adult mesoblastic nephroma	HULC	0.3345	23
adult mesoblastic nephroma	SPRY4-IT1	0.277633	24
adult mesoblastic nephroma	UCA1	0.268767	25
adult mesoblastic nephroma	SOX2-OT	0.250267	26
adult mesoblastic nephroma	RMST	0.2433	27
adult mesoblastic nephroma	IGF2-AS	0.2326	28
adult mesoblastic nephroma	CCAT1	0.222667	29
adult mesoblastic nephroma	HLA-F-AS1	0.220833	30
adult mesoblastic nephroma	EWSAT1	0.218438	31
adult mesoblastic nephroma	MIR503HG	0.213167	32
adult mesoblastic nephroma	LINC00629	0.213167	33
adult mesoblastic nephroma	CTBP1-AS	0.204633	34
adult mesoblastic nephroma	NEAT1	0.2009	35
adult mesoblastic nephroma	MIR155HG	0.1989	36
adult mesoblastic nephroma	PCGEM1	0.196433	37
adult mesoblastic nephroma	PCAT1	0.1761	38
adult mesoblastic nephroma	DANCR	0.176067	39
adult mesoblastic nephroma	MESTIT1	0.169367	40
adult mesoblastic nephroma	HYMAI	0.1599	41
adult mesoblastic nephroma	MIAT	0.154567	42
adult mesoblastic nephroma	CCAT2	0.140267	43
adult mesoblastic nephroma	NRON	0.1355	44
adult mesoblastic nephroma	MINCR	0.127867	45
adult mesoblastic nephroma	LINC01133	0.1271	46
adult mesoblastic nephroma	LINCMD1	0.124967	47
adult mesoblastic nephroma	C5orf66-AS1	0.1248	48
adult mesoblastic nephroma	CCDC26	0.1231	49
adult mesoblastic nephroma	PRNCR1	0.111933	50
agnosia	H19	0.7873	1
agnosia	CDKN2B-AS1	0.776133	2
agnosia	LINC00299	0.6559	3
agnosia	DISC2	0.637533	4
agnosia	MCHR2-AS1	0.637	5
agnosia	DAOA-AS1	0.604	6
agnosia	LINC00271	0.601033	7
agnosia	HCG9	0.5577	8
agnosia	ESRG	0.5104	9
agnosia	LINC00163	0.509433	10
agnosia	MIR17HG	0.505067	11
agnosia	MEG3	0.476733	12
agnosia	DSCR10	0.450967	13
agnosia	MIR137HG	0.450967	14
agnosia	PWAR4	0.4476	15
agnosia	HCP5	0.4375	16
agnosia	MIAT	0.429867	17
agnosia	HOTAIR	0.420667	18
agnosia	PVT1	0.3854	19
agnosia	MIF-AS1	0.341033	20
agnosia	GAS5	0.339367	21
agnosia	CDKN2A-AS1	0.3377	22
agnosia	GSTT1-AS1	0.323567	23
agnosia	NRON	0.302	24
agnosia	KCNQ1OT1	0.2868	25
agnosia	LINCMD1	0.278133	26
agnosia	PCA3	0.260533	27
agnosia	GNAS-AS1	0.236867	28
agnosia	SNHG11	0.228067	29
agnosia	PICSAR	0.212533	30
agnosia	MIR155HG	0.208167	31
agnosia	ATXN8OS	0.202	32
agnosia	CTBP1-AS	0.189533	33
agnosia	HLA-F-AS1	0.180833	34
agnosia	HYMAI	0.1798	35
agnosia	NALT1	0.175533	36
agnosia	PISRT1	0.1703	37
agnosia	LINC01556	0.165233	38
agnosia	MALAT1	0.161733	39
agnosia	MESTIT1	0.1433	40
agnosia	LINC00961	0.1419	41
agnosia	AFAP1-AS1	0.1356	42
agnosia	THRIL	0.1352	43
agnosia	DANCR	0.129533	44
agnosia	XIST	0.129033	45
agnosia	HAR1A	0.125033	46
agnosia	IL12A-AS1	0.112533	47
agnosia	PCGEM1	0.1097	48
agnosia	BCYRN1	0.0981333	49
agnosia	MIR100HG	0.0795	50
agranulocytosis	CDKN2B-AS1	0.878	1
agranulocytosis	LINCMD1	0.758067	2
agranulocytosis	ESRG	0.6007	3
agranulocytosis	THRIL	0.563133	4
agranulocytosis	HCP5	0.426	5
agranulocytosis	PISRT1	0.425433	6
agranulocytosis	PVT1	0.3973	7
agranulocytosis	HOTAIR	0.387733	8
agranulocytosis	MEG3	0.3478	9
agranulocytosis	NALT1	0.3447	10
agranulocytosis	XIST	0.3394	11
agranulocytosis	MIR17HG	0.3142	12
agranulocytosis	ATXN8OS	0.3068	13
agranulocytosis	KCNQ1OT1	0.268833	14
agranulocytosis	CDKN2A-AS1	0.264933	15
agranulocytosis	DANCR	0.263567	16
agranulocytosis	PCA3	0.2588	17
agranulocytosis	AFAP1-AS1	0.2548	18
agranulocytosis	MIR155HG	0.222233	19
agranulocytosis	GAS5	0.184133	20
agranulocytosis	LINC00474	0.167833	21
agranulocytosis	IL12A-AS1	0.150867	22
agranulocytosis	MIAT	0.150367	23
agranulocytosis	MIR100HG	0.1384	24
agranulocytosis	CTBP1-AS	0.134867	25
agranulocytosis	BCYRN1	0.131067	26
agranulocytosis	HAR1A	0.1236	27
agranulocytosis	GSTT1-AS1	0.1114	28
agranulocytosis	NRON	0.1085	29
agranulocytosis	MIF-AS1	0.107667	30
agranulocytosis	HLA-F-AS1	0.101933	31
agranulocytosis	MALAT1	0.0979	32
agranulocytosis	LINC01080	0.086	33
agranulocytosis	TP53COR1	0.0773667	34
agranulocytosis	IFNG-AS1	0.0751667	35
agranulocytosis	SOX2-OT	0.0723	36
agranulocytosis	PSORS1C3	0.0703	37
agranulocytosis	IGF2-AS	0.0656667	38
agranulocytosis	NEAT1	0.0645667	39
agranulocytosis	MCHR2-AS1	0.0641	40
agranulocytosis	PCGEM1	0.0639667	41
agranulocytosis	EWSAT1	0.0612048	42
agranulocytosis	CBR3-AS1	0.0604667	43
agranulocytosis	PRINS	0.0555667	44
agranulocytosis	MESTIT1	0.0539667	45
agranulocytosis	TUG1	0.0501667	46
agranulocytosis	DISC2	0.0443667	47
agranulocytosis	ERICH1-AS1	0.0414333	48
agranulocytosis	LINC01628	0.0414333	49
agranulocytosis	TP53TG1	0.0408667	50
Albright's hereditary osteodystrophy	CDKN2B-AS1	0.851933	1
Albright's hereditary osteodystrophy	ESRG	0.554767	2
Albright's hereditary osteodystrophy	HOTAIR	0.529333	3
Albright's hereditary osteodystrophy	MIR17HG	0.506167	4
Albright's hereditary osteodystrophy	MEG3	0.425233	5
Albright's hereditary osteodystrophy	PVT1	0.4183	6
Albright's hereditary osteodystrophy	KCNQ1OT1	0.416467	7
Albright's hereditary osteodystrophy	GNAS-AS1	0.390833	8
Albright's hereditary osteodystrophy	GAS5	0.374567	9
Albright's hereditary osteodystrophy	HYMAI	0.334767	10
Albright's hereditary osteodystrophy	SNHG11	0.333733	11
Albright's hereditary osteodystrophy	HCP5	0.331733	12
Albright's hereditary osteodystrophy	LINC00961	0.262733	13
Albright's hereditary osteodystrophy	PCA3	0.2449	14
Albright's hereditary osteodystrophy	MALAT1	0.218867	15
Albright's hereditary osteodystrophy	XIST	0.213433	16
Albright's hereditary osteodystrophy	MIR155HG	0.210133	17
Albright's hereditary osteodystrophy	MCHR2-AS1	0.2095	18
Albright's hereditary osteodystrophy	AFAP1-AS1	0.1976	19
Albright's hereditary osteodystrophy	PCGEM1	0.1888	20
Albright's hereditary osteodystrophy	CTBP1-AS	0.1725	21
Albright's hereditary osteodystrophy	LINCMD1	0.165167	22
Albright's hereditary osteodystrophy	PICSAR	0.1551	23
Albright's hereditary osteodystrophy	LINC00271	0.154133	24
Albright's hereditary osteodystrophy	PISRT1	0.151633	25
Albright's hereditary osteodystrophy	HLA-F-AS1	0.133033	26
Albright's hereditary osteodystrophy	LINC01556	0.1299	27
Albright's hereditary osteodystrophy	THRIL	0.125533	28
Albright's hereditary osteodystrophy	BCYRN1	0.1216	29
Albright's hereditary osteodystrophy	DANCR	0.1192	30
Albright's hereditary osteodystrophy	MIR100HG	0.1184	31
Albright's hereditary osteodystrophy	DISC2	0.1153	32
Albright's hereditary osteodystrophy	ATXN8OS	0.1087	33
Albright's hereditary osteodystrophy	NALT1	0.102633	34
Albright's hereditary osteodystrophy	MESTIT1	0.100933	35
Albright's hereditary osteodystrophy	MIF-AS1	0.0992333	36
Albright's hereditary osteodystrophy	IGF2-AS	0.098	37
Albright's hereditary osteodystrophy	DAOA-AS1	0.0954	38
Albright's hereditary osteodystrophy	GSTT1-AS1	0.0882333	39
Albright's hereditary osteodystrophy	TP53COR1	0.0869667	40
Albright's hereditary osteodystrophy	TP53TG1	0.0854	41
Albright's hereditary osteodystrophy	IL12A-AS1	0.084	42
Albright's hereditary osteodystrophy	NRON	0.0807333	43
Albright's hereditary osteodystrophy	CDKN2A-AS1	0.0788667	44
Albright's hereditary osteodystrophy	MIAT	0.0765667	45
Albright's hereditary osteodystrophy	HCG9	0.0717333	46
Albright's hereditary osteodystrophy	SOX2-OT	0.0709667	47
Albright's hereditary osteodystrophy	HAR1A	0.0666	48
Albright's hereditary osteodystrophy	NEAT1	0.0655333	49
Albright's hereditary osteodystrophy	EWSAT1	0.0655048	50
alexithymia	H19	0.8085	1
alexithymia	CDKN2B-AS1	0.804333	2
alexithymia	LINC00299	0.6009	3
alexithymia	MCHR2-AS1	0.585667	4
alexithymia	LINC00271	0.5616	5
alexithymia	DISC2	0.559033	6
alexithymia	DAOA-AS1	0.5536	7
alexithymia	ESRG	0.535267	8
alexithymia	HCG9	0.516767	9
alexithymia	MEG3	0.483367	10
alexithymia	LINC00163	0.475133	11
alexithymia	MIR17HG	0.446433	12
alexithymia	PVT1	0.443867	13
alexithymia	PWAR4	0.4387	14
alexithymia	DSCR10	0.437167	15
alexithymia	MIR137HG	0.437167	16
alexithymia	MIAT	0.400967	17
alexithymia	HCP5	0.395433	18
alexithymia	HOTAIR	0.377533	19
alexithymia	MIF-AS1	0.346433	20
alexithymia	GSTT1-AS1	0.327867	21
alexithymia	CDKN2A-AS1	0.326233	22
alexithymia	GAS5	0.320933	23
alexithymia	NRON	0.300133	24
alexithymia	PCA3	0.2978	25
alexithymia	LINCMD1	0.282967	26
alexithymia	KCNQ1OT1	0.272167	27
alexithymia	PICSAR	0.258667	28
alexithymia	GNAS-AS1	0.233367	29
alexithymia	SNHG11	0.231233	30
alexithymia	CTBP1-AS	0.213567	31
alexithymia	MIR155HG	0.2113	32
alexithymia	ATXN8OS	0.2017	33
alexithymia	NALT1	0.201433	34
alexithymia	XIST	0.1952	35
alexithymia	HLA-F-AS1	0.194	36
alexithymia	PISRT1	0.1932	37
alexithymia	HYMAI	0.190667	38
alexithymia	AFAP1-AS1	0.182067	39
alexithymia	DANCR	0.1775	40
alexithymia	LINC01556	0.165033	41
alexithymia	THRIL	0.161333	42
alexithymia	MESTIT1	0.140933	43
alexithymia	LINC00961	0.139767	44
alexithymia	HAR1A	0.136933	45
alexithymia	PCGEM1	0.121267	46
alexithymia	IL12A-AS1	0.120233	47
alexithymia	BCYRN1	0.100933	48
alexithymia	MALAT1	0.1009	49
alexithymia	EWSAT1	0.0996048	50
allergic hypersensitivity disease	LINCMD1	0.781767	1
allergic hypersensitivity disease	H19	0.773133	2
allergic hypersensitivity disease	CDKN2B-AS1	0.753167	3
allergic hypersensitivity disease	THRIL	0.724367	4
allergic hypersensitivity disease	ESRG	0.6112	5
allergic hypersensitivity disease	PISRT1	0.5557	6
allergic hypersensitivity disease	NALT1	0.4922	7
allergic hypersensitivity disease	GAS5	0.463467	8
allergic hypersensitivity disease	MIR17HG	0.4508	9
allergic hypersensitivity disease	ATXN8OS	0.428967	10
allergic hypersensitivity disease	HOTAIR	0.415033	11
allergic hypersensitivity disease	DANCR	0.400933	12
allergic hypersensitivity disease	XIST	0.3826	13
allergic hypersensitivity disease	MIR100HG	0.3697	14
allergic hypersensitivity disease	KCNQ1OT1	0.3628	15
allergic hypersensitivity disease	PSORS1C3	0.3379	16
allergic hypersensitivity disease	AFAP1-AS1	0.319633	17
allergic hypersensitivity disease	MEG3	0.313667	18
allergic hypersensitivity disease	MIR155HG	0.312733	19
allergic hypersensitivity disease	PRINS	0.304333	20
allergic hypersensitivity disease	PCA3	0.2799	21
allergic hypersensitivity disease	LINC00474	0.267767	22
allergic hypersensitivity disease	PVT1	0.26	23
allergic hypersensitivity disease	CTBP1-AS	0.253	24
allergic hypersensitivity disease	CBR3-AS1	0.214367	25
allergic hypersensitivity disease	MALAT1	0.2143	26
allergic hypersensitivity disease	BCYRN1	0.1959	27
allergic hypersensitivity disease	CDKN2A-AS1	0.1958	28
allergic hypersensitivity disease	PCGEM1	0.1881	29
allergic hypersensitivity disease	MIAT	0.1728	30
allergic hypersensitivity disease	HAR1A	0.172767	31
allergic hypersensitivity disease	NRON	0.163267	32
allergic hypersensitivity disease	NEAT1	0.1613	33
allergic hypersensitivity disease	SOX2-OT	0.154367	34
allergic hypersensitivity disease	GSTT1-AS1	0.140033	35
allergic hypersensitivity disease	IL12A-AS1	0.137467	36
allergic hypersensitivity disease	TUG1	0.1227	37
allergic hypersensitivity disease	HLA-F-AS1	0.116133	38
allergic hypersensitivity disease	ERICH1-AS1	0.112933	39
allergic hypersensitivity disease	LINC01628	0.112933	40
allergic hypersensitivity disease	PRNCR1	0.1129	41
allergic hypersensitivity disease	TP53COR1	0.112433	42
allergic hypersensitivity disease	MIF-AS1	0.105567	43
allergic hypersensitivity disease	IGF2-AS	0.100467	44
allergic hypersensitivity disease	PCAT1	0.0984	45
allergic hypersensitivity disease	SCHLAP1	0.0983333	46
allergic hypersensitivity disease	C1QTNF9B-AS1	0.0983333	47
allergic hypersensitivity disease	MCHR2-AS1	0.0664333	48
allergic hypersensitivity disease	LINC01080	0.0645667	49
allergic hypersensitivity disease	EWSAT1	0.0603714	50
alopecia	LINCMD1	0.808467	1
alopecia	GAS5	0.630033	2
alopecia	CDKN2B-AS1	0.622733	3
alopecia	H19	0.6045	4
alopecia	HOTAIR	0.602333	5
alopecia	HCP5	0.593667	6
alopecia	ESRG	0.567133	7
alopecia	XIST	0.550733	8
alopecia	AFAP1-AS1	0.533567	9
alopecia	TUG1	0.5178	10
alopecia	MEG3	0.507567	11
alopecia	MIR17HG	0.454133	12
alopecia	TP53COR1	0.4379	13
alopecia	MALAT1	0.431933	14
alopecia	KCNQ1OT1	0.4235	15
alopecia	MIR155HG	0.407367	16
alopecia	BCYRN1	0.395	17
alopecia	DANCR	0.384	18
alopecia	PCA3	0.364933	19
alopecia	PISRT1	0.358467	20
alopecia	MIR100HG	0.325533	21
alopecia	THRIL	0.3112	22
alopecia	NALT1	0.285367	23
alopecia	PSORS1C3	0.276767	24
alopecia	IGF2-AS	0.260233	25
alopecia	CDKN2A-AS1	0.256867	26
alopecia	ATXN8OS	0.252633	27
alopecia	UCA1	0.239867	28
alopecia	HULC	0.1971	29
alopecia	PCGEM1	0.178567	30
alopecia	HOTTIP	0.1725	31
alopecia	BANCR	0.1718	32
alopecia	CTBP1-AS	0.165733	33
alopecia	IL12A-AS1	0.157167	34
alopecia	MIAT	0.152667	35
alopecia	CCAT1	0.152533	36
alopecia	LINC00474	0.134033	37
alopecia	PRINS	0.133133	38
alopecia	SOX2-OT	0.129067	39
alopecia	WT1-AS	0.1213	40
alopecia	HAR1A	0.114333	41
alopecia	PRNCR1	0.109067	42
alopecia	PCAT1	0.106933	43
alopecia	CCAT2	0.105967	44
alopecia	DLEU2	0.0941667	45
alopecia	HOTAIRM1	0.0898333	46
alopecia	CBR3-AS1	0.0891	47
alopecia	ERICH1-AS1	0.074	48
alopecia	LINC01628	0.074	49
alopecia	DISC2	0.0708	50
Alzheimer's disease	IFNG-AS1	0.889067	1
Alzheimer's disease	H19	0.868267	2
Alzheimer's disease	NALT1	0.804533	3
Alzheimer's disease	PISRT1	0.772067	4
Alzheimer's disease	THRIL	0.7377	5
Alzheimer's disease	XIST	0.652033	6
Alzheimer's disease	LINCMD1	0.6351	7
Alzheimer's disease	HCP5	0.607867	8
Alzheimer's disease	MIAT	0.607533	9
Alzheimer's disease	ESRG	0.595667	10
Alzheimer's disease	LINC00474	0.582233	11
Alzheimer's disease	MIR100HG	0.576167	12
Alzheimer's disease	MIR17HG	0.575267	13
Alzheimer's disease	MEG3	0.5663	14
Alzheimer's disease	TUG1	0.565633	15
Alzheimer's disease	AFAP1-AS1	0.556833	16
Alzheimer's disease	HOTAIR	0.544867	17
Alzheimer's disease	IL12A-AS1	0.542	18
Alzheimer's disease	DANCR	0.539633	19
Alzheimer's disease	GAS5	0.519133	20
Alzheimer's disease	NEAT1	0.514233	21
Alzheimer's disease	PSORS1C3	0.4859	22
Alzheimer's disease	TP53COR1	0.475467	23
Alzheimer's disease	MIR155HG	0.4601	24
Alzheimer's disease	PVT1	0.448167	25
Alzheimer's disease	KCNQ1OT1	0.407833	26
Alzheimer's disease	PRINS	0.3948	27
Alzheimer's disease	CBR3-AS1	0.376967	28
Alzheimer's disease	PCA3	0.369033	29
Alzheimer's disease	CTBP1-AS	0.3342	30
Alzheimer's disease	MALAT1	0.329533	31
Alzheimer's disease	DISC2	0.314	32
Alzheimer's disease	IGF2-AS	0.309267	33
Alzheimer's disease	LINC00271	0.304433	34
Alzheimer's disease	DAOA-AS1	0.283233	35
Alzheimer's disease	PCAT1	0.272133	36
Alzheimer's disease	SCHLAP1	0.270967	37
Alzheimer's disease	C1QTNF9B-AS1	0.270967	38
Alzheimer's disease	ERICH1-AS1	0.266	39
Alzheimer's disease	LINC01628	0.266	40
Alzheimer's disease	HCG9	0.255033	41
Alzheimer's disease	PWAR4	0.250233	42
Alzheimer's disease	MCHR2-AS1	0.249467	43
Alzheimer's disease	UCA1	0.244467	44
Alzheimer's disease	DSCR10	0.238233	45
Alzheimer's disease	MIR137HG	0.238233	46
Alzheimer's disease	TP53TG1	0.233933	47
Alzheimer's disease	PRNCR1	0.232467	48
Alzheimer's disease	CCAT1	0.198067	49
Alzheimer's disease	HOTTIP	0.195867	50
amino acid metabolic disorder	CDKN2B-AS1	0.843	1
amino acid metabolic disorder	GNAS-AS1	0.794467	2
amino acid metabolic disorder	SNHG11	0.7608	3
amino acid metabolic disorder	HYMAI	0.6877	4
amino acid metabolic disorder	LINC00961	0.610033	5
amino acid metabolic disorder	KCNQ1OT1	0.5526	6
amino acid metabolic disorder	ESRG	0.550367	7
amino acid metabolic disorder	MIR17HG	0.543933	8
amino acid metabolic disorder	HOTAIR	0.538367	9
amino acid metabolic disorder	NRON	0.535867	10
amino acid metabolic disorder	GSTT1-AS1	0.482133	11
amino acid metabolic disorder	HCP5	0.470933	12
amino acid metabolic disorder	MEG3	0.4316	13
amino acid metabolic disorder	MIF-AS1	0.4252	14
amino acid metabolic disorder	PVT1	0.424833	15
amino acid metabolic disorder	MCHR2-AS1	0.417567	16
amino acid metabolic disorder	GAS5	0.357033	17
amino acid metabolic disorder	LINC00271	0.336667	18
amino acid metabolic disorder	LINCMD1	0.329333	19
amino acid metabolic disorder	CTBP1-AS	0.317867	20
amino acid metabolic disorder	PCA3	0.313033	21
amino acid metabolic disorder	HLA-F-AS1	0.282667	22
amino acid metabolic disorder	PCGEM1	0.2793	23
amino acid metabolic disorder	PISRT1	0.2548	24
amino acid metabolic disorder	MALAT1	0.2516	25
amino acid metabolic disorder	ATXN8OS	0.234867	26
amino acid metabolic disorder	DISC2	0.213833	27
amino acid metabolic disorder	XIST	0.2134	28
amino acid metabolic disorder	MIR155HG	0.2044	29
amino acid metabolic disorder	DAOA-AS1	0.197633	30
amino acid metabolic disorder	THRIL	0.160067	31
amino acid metabolic disorder	HCG9	0.1581	32
amino acid metabolic disorder	AFAP1-AS1	0.158	33
amino acid metabolic disorder	CDKN2A-AS1	0.154467	34
amino acid metabolic disorder	MESTIT1	0.148833	35
amino acid metabolic disorder	MIR100HG	0.145867	36
amino acid metabolic disorder	NALT1	0.145667	37
amino acid metabolic disorder	PWAR4	0.145267	38
amino acid metabolic disorder	DANCR	0.136733	39
amino acid metabolic disorder	IGF2-AS	0.131533	40
amino acid metabolic disorder	PICSAR	0.121367	41
amino acid metabolic disorder	TP53TG1	0.117333	42
amino acid metabolic disorder	BCYRN1	0.1168	43
amino acid metabolic disorder	DSCR10	0.114367	44
amino acid metabolic disorder	MIR137HG	0.114367	45
amino acid metabolic disorder	PSORS1C3	0.106267	46
amino acid metabolic disorder	LINC00474	0.104333	47
amino acid metabolic disorder	IL12A-AS1	0.0980333	48
amino acid metabolic disorder	HAR1A	0.0943667	49
amino acid metabolic disorder	MIAT	0.0919	50
amyloidosis	SNHG11	0.8515	1
amyloidosis	H19	0.828733	2
amyloidosis	GNAS-AS1	0.819933	3
amyloidosis	HYMAI	0.791267	4
amyloidosis	CDKN2B-AS1	0.771933	5
amyloidosis	LINC00961	0.7687	6
amyloidosis	MCHR2-AS1	0.649733	7
amyloidosis	ESRG	0.596667	8
amyloidosis	NRON	0.5718	9
amyloidosis	LINC00271	0.562933	10
amyloidosis	MIR17HG	0.535533	11
amyloidosis	GSTT1-AS1	0.513833	12
amyloidosis	CTBP1-AS	0.505633	13
amyloidosis	HOTAIR	0.502933	14
amyloidosis	KCNQ1OT1	0.501	15
amyloidosis	HCP5	0.492933	16
amyloidosis	PVT1	0.466467	17
amyloidosis	MIF-AS1	0.4529	18
amyloidosis	MEG3	0.4459	19
amyloidosis	LINCMD1	0.414033	20
amyloidosis	IGF2-AS	0.407633	21
amyloidosis	GAS5	0.4074	22
amyloidosis	DANCR	0.3954	23
amyloidosis	DISC2	0.376233	24
amyloidosis	DAOA-AS1	0.366967	25
amyloidosis	XIST	0.3598	26
amyloidosis	BCYRN1	0.355333	27
amyloidosis	PISRT1	0.336133	28
amyloidosis	AFAP1-AS1	0.334067	29
amyloidosis	HCG9	0.323433	30
amyloidosis	HLA-F-AS1	0.320333	31
amyloidosis	ATXN8OS	0.317667	32
amyloidosis	MIR155HG	0.308967	33
amyloidosis	MIR100HG	0.306967	34
amyloidosis	PWAR4	0.299667	35
amyloidosis	CBR3-AS1	0.293933	36
amyloidosis	MALAT1	0.293567	37
amyloidosis	TP53COR1	0.277433	38
amyloidosis	CDKN2A-AS1	0.277133	39
amyloidosis	THRIL	0.2734	40
amyloidosis	PSORS1C3	0.2638	41
amyloidosis	LINC00474	0.258867	42
amyloidosis	SOX2-OT	0.258333	43
amyloidosis	MIAT	0.2546	44
amyloidosis	HAR1A	0.248267	45
amyloidosis	SCHLAP1	0.2449	46
amyloidosis	C1QTNF9B-AS1	0.2449	47
amyloidosis	DSCR10	0.243767	48
amyloidosis	MIR137HG	0.243767	49
amyloidosis	PRINS	0.243067	50
anxiety disorder	MCHR2-AS1	0.9274	1
anxiety disorder	HCG9	0.925	2
anxiety disorder	DISC2	0.894433	3
anxiety disorder	LINC00271	0.8756	4
anxiety disorder	PWAR4	0.808167	5
anxiety disorder	DSCR10	0.7311	6
anxiety disorder	MIR137HG	0.7311	7
anxiety disorder	CDKN2A-AS1	0.654367	8
anxiety disorder	H19	0.541367	9
anxiety disorder	CDKN2B-AS1	0.516867	10
anxiety disorder	LINCMD1	0.4862	11
anxiety disorder	TP53TG1	0.479533	12
anxiety disorder	GSTT1-AS1	0.461833	13
anxiety disorder	MIAT	0.460233	14
anxiety disorder	NRON	0.455867	15
anxiety disorder	MIF-AS1	0.432867	16
anxiety disorder	LINC00299	0.4042	17
anxiety disorder	ATXN8OS	0.394533	18
anxiety disorder	MEG3	0.389933	19
anxiety disorder	PISRT1	0.345133	20
anxiety disorder	LINC00163	0.326033	21
anxiety disorder	HCP5	0.317667	22
anxiety disorder	NALT1	0.296533	23
anxiety disorder	HAR1A	0.276467	24
anxiety disorder	ESRG	0.2596	25
anxiety disorder	HOTAIR	0.226733	26
anxiety disorder	CTBP1-AS	0.226567	27
anxiety disorder	MIR17HG	0.215533	28
anxiety disorder	KCNQ1OT1	0.213433	29
anxiety disorder	SNHG11	0.195	30
anxiety disorder	PVT1	0.1912	31
anxiety disorder	PCA3	0.1909	32
anxiety disorder	IL12A-AS1	0.187133	33
anxiety disorder	GNAS-AS1	0.184167	34
anxiety disorder	GAS5	0.179333	35
anxiety disorder	THRIL	0.154667	36
anxiety disorder	HLA-F-AS1	0.1443	37
anxiety disorder	DANCR	0.1337	38
anxiety disorder	MIR155HG	0.1331	39
anxiety disorder	PICSAR	0.123567	40
anxiety disorder	HYMAI	0.118133	41
anxiety disorder	AFAP1-AS1	0.115567	42
anxiety disorder	PCGEM1	0.111567	43
anxiety disorder	MESTIT1	0.106533	44
anxiety disorder	LINC00961	0.0947333	45
anxiety disorder	IFNG-AS1	0.0942	46
anxiety disorder	LINC01080	0.0937	47
anxiety disorder	MIR100HG	0.0934	48
anxiety disorder	PSORS1C3	0.0932333	49
anxiety disorder	BCYRN1	0.0926333	50
aortic aneurysm	H19	0.902733	1
aortic aneurysm	LINCMD1	0.725567	2
aortic aneurysm	ESRG	0.636733	3
aortic aneurysm	HCP5	0.476333	4
aortic aneurysm	PVT1	0.452467	5
aortic aneurysm	MEG3	0.438933	6
aortic aneurysm	PISRT1	0.418133	7
aortic aneurysm	MIR17HG	0.389033	8
aortic aneurysm	XIST	0.382	9
aortic aneurysm	HOTAIR	0.3815	10
aortic aneurysm	NALT1	0.364367	11
aortic aneurysm	ATXN8OS	0.357833	12
aortic aneurysm	GAS5	0.346167	13
aortic aneurysm	DANCR	0.3439	14
aortic aneurysm	AFAP1-AS1	0.339733	15
aortic aneurysm	THRIL	0.328233	16
aortic aneurysm	CDKN2A-AS1	0.327133	17
aortic aneurysm	TP53COR1	0.3064	18
aortic aneurysm	PCA3	0.304433	19
aortic aneurysm	MIR155HG	0.2593	20
aortic aneurysm	BCYRN1	0.241633	21
aortic aneurysm	MIR100HG	0.236067	22
aortic aneurysm	MIAT	0.2309	23
aortic aneurysm	KCNQ1OT1	0.224667	24
aortic aneurysm	HAR1A	0.174233	25
aortic aneurysm	IL12A-AS1	0.164267	26
aortic aneurysm	NEAT1	0.1638	27
aortic aneurysm	MALAT1	0.1563	28
aortic aneurysm	LINC00474	0.1491	29
aortic aneurysm	CTBP1-AS	0.148367	30
aortic aneurysm	PSORS1C3	0.1423	31
aortic aneurysm	TUG1	0.141367	32
aortic aneurysm	ERICH1-AS1	0.140933	33
aortic aneurysm	LINC01628	0.140933	34
aortic aneurysm	SOX2-OT	0.131567	35
aortic aneurysm	NRON	0.119533	36
aortic aneurysm	IGF2-AS	0.117633	37
aortic aneurysm	GSTT1-AS1	0.116433	38
aortic aneurysm	MIF-AS1	0.113967	39
aortic aneurysm	LINC01080	0.1117	40
aortic aneurysm	IFNG-AS1	0.107867	41
aortic aneurysm	PCGEM1	0.101767	42
aortic aneurysm	RMST	0.0966667	43
aortic aneurysm	HLA-F-AS1	0.0864333	44
aortic aneurysm	CBR3-AS1	0.0802333	45
aortic aneurysm	PRINS	0.0750667	46
aortic aneurysm	DISC2	0.0716	47
aortic aneurysm	EWSAT1	0.0689714	48
aortic aneurysm	WT1-AS	0.0683333	49
aortic aneurysm	MCHR2-AS1	0.0632	50
aortic disease	H19	0.9002	1
aortic disease	LINCMD1	0.7659	2
aortic disease	ESRG	0.6482	3
aortic disease	HCP5	0.568733	4
aortic disease	HOTAIR	0.4783	5
aortic disease	GAS5	0.4709	6
aortic disease	MEG3	0.440133	7
aortic disease	PVT1	0.414567	8
aortic disease	XIST	0.398567	9
aortic disease	PISRT1	0.3864	10
aortic disease	TP53COR1	0.3787	11
aortic disease	MIR17HG	0.366833	12
aortic disease	AFAP1-AS1	0.354333	13
aortic disease	CDKN2A-AS1	0.353567	14
aortic disease	THRIL	0.347167	15
aortic disease	NALT1	0.343933	16
aortic disease	KCNQ1OT1	0.306767	17
aortic disease	MIR155HG	0.294233	18
aortic disease	ATXN8OS	0.2936	19
aortic disease	MALAT1	0.284233	20
aortic disease	MIR100HG	0.278733	21
aortic disease	DANCR	0.2771	22
aortic disease	PCA3	0.2762	23
aortic disease	MIAT	0.268	24
aortic disease	BCYRN1	0.253033	25
aortic disease	IL12A-AS1	0.239467	26
aortic disease	LINC00474	0.1981	27
aortic disease	NEAT1	0.1945	28
aortic disease	HAR1A	0.184033	29
aortic disease	SOX2-OT	0.1691	30
aortic disease	TUG1	0.1678	31
aortic disease	PSORS1C3	0.146933	32
aortic disease	CTBP1-AS	0.135767	33
aortic disease	ERICH1-AS1	0.132633	34
aortic disease	LINC01628	0.132633	35
aortic disease	IGF2-AS	0.122767	36
aortic disease	LINC01080	0.1078	37
aortic disease	PCGEM1	0.107367	38
aortic disease	IFNG-AS1	0.105967	39
aortic disease	CBR3-AS1	0.101333	40
aortic disease	RMST	0.0993333	41
aortic disease	PRINS	0.0907667	42
aortic disease	NRON	0.0836667	43
aortic disease	DISC2	0.0820333	44
aortic disease	GSTT1-AS1	0.0725	45
aortic disease	PCAT1	0.065	46
aortic disease	LINC00271	0.0645667	47
aortic disease	HLA-F-AS1	0.0641333	48
aortic disease	MCHR2-AS1	0.0633667	49
aortic disease	EWSAT1	0.0631381	50
arteriosclerosis	ESRG	0.801133	1
arteriosclerosis	LINCMD1	0.680333	2
arteriosclerosis	HCP5	0.669	3
arteriosclerosis	HOTAIR	0.653	4
arteriosclerosis	MIR17HG	0.582733	5
arteriosclerosis	GAS5	0.572667	6
arteriosclerosis	MEG3	0.5497	7
arteriosclerosis	MIR155HG	0.522467	8
arteriosclerosis	KCNQ1OT1	0.516267	9
arteriosclerosis	XIST	0.509833	10
arteriosclerosis	AFAP1-AS1	0.469867	11
arteriosclerosis	PVT1	0.435533	12
arteriosclerosis	MALAT1	0.432067	13
arteriosclerosis	MIR100HG	0.407533	14
arteriosclerosis	BCYRN1	0.3812	15
arteriosclerosis	DANCR	0.3752	16
arteriosclerosis	TUG1	0.334133	17
arteriosclerosis	PISRT1	0.325833	18
arteriosclerosis	NEAT1	0.308133	19
arteriosclerosis	PCA3	0.304933	20
arteriosclerosis	THRIL	0.2762	21
arteriosclerosis	NALT1	0.270967	22
arteriosclerosis	IL12A-AS1	0.243267	23
arteriosclerosis	IGF2-AS	0.225033	24
arteriosclerosis	CDKN2A-AS1	0.222467	25
arteriosclerosis	PSORS1C3	0.212733	26
arteriosclerosis	LINC00474	0.1958	27
arteriosclerosis	ATXN8OS	0.194033	28
arteriosclerosis	SOX2-OT	0.193867	29
arteriosclerosis	MIAT	0.187633	30
arteriosclerosis	CTBP1-AS	0.166533	31
arteriosclerosis	PCGEM1	0.137667	32
arteriosclerosis	UCA1	0.122567	33
arteriosclerosis	HAR1A	0.117933	34
arteriosclerosis	ERICH1-AS1	0.116433	35
arteriosclerosis	LINC01628	0.116433	36
arteriosclerosis	HOTTIP	0.106933	37
arteriosclerosis	CCAT1	0.1017	38
arteriosclerosis	BANCR	0.0948	39
arteriosclerosis	HULC	0.0913667	40
arteriosclerosis	PCAT1	0.0898667	41
arteriosclerosis	WT1-AS	0.0880333	42
arteriosclerosis	PRINS	0.0853333	43
arteriosclerosis	CBR3-AS1	0.0824	44
arteriosclerosis	DISC2	0.0700667	45
arteriosclerosis	HLA-F-AS1	0.0689667	46
arteriosclerosis	NRON	0.0688667	47
arteriosclerosis	GSTT1-AS1	0.0661667	48
arteriosclerosis	MCHR2-AS1	0.0658667	49
arteriosclerosis	PRNCR1	0.0656	50
arteriosclerotic cardiovascular disease	ESRG	0.792567	1
arteriosclerotic cardiovascular disease	LINCMD1	0.6234	2
arteriosclerotic cardiovascular disease	MIR17HG	0.61	3
arteriosclerotic cardiovascular disease	HCP5	0.596267	4
arteriosclerotic cardiovascular disease	HOTAIR	0.581267	5
arteriosclerotic cardiovascular disease	MEG3	0.537033	6
arteriosclerotic cardiovascular disease	MIR155HG	0.493733	7
arteriosclerotic cardiovascular disease	XIST	0.487	8
arteriosclerotic cardiovascular disease	GAS5	0.479333	9
arteriosclerotic cardiovascular disease	KCNQ1OT1	0.476933	10
arteriosclerotic cardiovascular disease	PVT1	0.4719	11
arteriosclerotic cardiovascular disease	AFAP1-AS1	0.450833	12
arteriosclerotic cardiovascular disease	DANCR	0.408733	13
arteriosclerotic cardiovascular disease	BCYRN1	0.358567	14
arteriosclerotic cardiovascular disease	MIR100HG	0.354833	15
arteriosclerotic cardiovascular disease	PISRT1	0.348167	16
arteriosclerotic cardiovascular disease	MALAT1	0.3364	17
arteriosclerotic cardiovascular disease	TUG1	0.317567	18
arteriosclerotic cardiovascular disease	PCA3	0.315933	19
arteriosclerotic cardiovascular disease	NEAT1	0.293067	20
arteriosclerotic cardiovascular disease	NALT1	0.288667	21
arteriosclerotic cardiovascular disease	THRIL	0.258867	22
arteriosclerotic cardiovascular disease	ATXN8OS	0.2381	23
arteriosclerotic cardiovascular disease	IGF2-AS	0.2262	24
arteriosclerotic cardiovascular disease	PSORS1C3	0.191433	25
arteriosclerotic cardiovascular disease	CTBP1-AS	0.165733	26
arteriosclerotic cardiovascular disease	CDKN2A-AS1	0.1639	27
arteriosclerotic cardiovascular disease	IL12A-AS1	0.149267	28
arteriosclerotic cardiovascular disease	SOX2-OT	0.144033	29
arteriosclerotic cardiovascular disease	PCGEM1	0.129833	30
arteriosclerotic cardiovascular disease	LINC00474	0.1286	31
arteriosclerotic cardiovascular disease	UCA1	0.114267	32
arteriosclerotic cardiovascular disease	MIAT	0.114167	33
arteriosclerotic cardiovascular disease	GSTT1-AS1	0.108433	34
arteriosclerotic cardiovascular disease	MIF-AS1	0.104167	35
arteriosclerotic cardiovascular disease	ERICH1-AS1	0.103567	36
arteriosclerotic cardiovascular disease	LINC01628	0.103567	37
arteriosclerotic cardiovascular disease	NRON	0.0990667	38
arteriosclerotic cardiovascular disease	CCAT1	0.0984	39
arteriosclerotic cardiovascular disease	HAR1A	0.0964	40
arteriosclerotic cardiovascular disease	WT1-AS	0.0947667	41
arteriosclerotic cardiovascular disease	HOTTIP	0.0931333	42
arteriosclerotic cardiovascular disease	BANCR	0.0886333	43
arteriosclerotic cardiovascular disease	HLA-F-AS1	0.0854667	44
arteriosclerotic cardiovascular disease	HULC	0.0800667	45
arteriosclerotic cardiovascular disease	MCHR2-AS1	0.0721	46
arteriosclerotic cardiovascular disease	MESTIT1	0.0676667	47
arteriosclerotic cardiovascular disease	PCAT1	0.067	48
arteriosclerotic cardiovascular disease	LINC01080	0.0642	49
arteriosclerotic cardiovascular disease	IFNG-AS1	0.0583667	50
artery disease	HCP5	0.887067	1
artery disease	GAS5	0.8833	2
artery disease	HOTAIR	0.881033	3
artery disease	PVT1	0.808767	4
artery disease	MIR155HG	0.7795	5
artery disease	XIST	0.761	6
artery disease	MEG3	0.753767	7
artery disease	MIR100HG	0.744167	8
artery disease	IL12A-AS1	0.729567	9
artery disease	HAR1A	0.699833	10
artery disease	LINC00474	0.694033	11
artery disease	LINCMD1	0.6852	12
artery disease	DANCR	0.6784	13
artery disease	PCA3	0.6651	14
artery disease	CBR3-AS1	0.613767	15
artery disease	BCYRN1	0.6108	16
artery disease	TUG1	0.598667	17
artery disease	SOX2-OT	0.598533	18
artery disease	ERICH1-AS1	0.592233	19
artery disease	LINC01628	0.592233	20
artery disease	AFAP1-AS1	0.589933	21
artery disease	THRIL	0.569867	22
artery disease	PISRT1	0.569233	23
artery disease	IGF2-AS	0.5671	24
artery disease	PRINS	0.547267	25
artery disease	LINC01080	0.539167	26
artery disease	NALT1	0.527767	27
artery disease	IFNG-AS1	0.5265	28
artery disease	ATXN8OS	0.525333	29
artery disease	PSORS1C3	0.522067	30
artery disease	CTBP1-AS	0.516167	31
artery disease	PCGEM1	0.508567	32
artery disease	DISC2	0.484333	33
artery disease	SCHLAP1	0.478	34
artery disease	C1QTNF9B-AS1	0.478	35
artery disease	LINC00271	0.4407	36
artery disease	PCAT1	0.403733	37
artery disease	PRNCR1	0.390967	38
artery disease	MCHR2-AS1	0.370867	39
artery disease	HOTTIP	0.333867	40
artery disease	HULC	0.2968	41
artery disease	DAOA-AS1	0.259333	42
artery disease	NEAT1	0.256367	43
artery disease	HCG9	0.250833	44
artery disease	LINC00961	0.2439	45
artery disease	PWAR4	0.233067	46
artery disease	NRON	0.228167	47
artery disease	DSCR10	0.218367	48
artery disease	MIR137HG	0.218367	49
artery disease	HYMAI	0.2142	50
arthritis	CDKN2B-AS1	0.8837	1
arthritis	MIR17HG	0.795767	2
arthritis	HCP5	0.763433	3
arthritis	DANCR	0.7519	4
arthritis	ESRG	0.672133	5
arthritis	MEG3	0.623333	6
arthritis	KCNQ1OT1	0.6194	7
arthritis	LINCMD1	0.6046	8
arthritis	PVT1	0.551433	9
arthritis	AFAP1-AS1	0.511667	10
arthritis	MALAT1	0.479867	11
arthritis	XIST	0.4662	12
arthritis	THRIL	0.437467	13
arthritis	TP53COR1	0.351567	14
arthritis	BCYRN1	0.343567	15
arthritis	PCA3	0.3294	16
arthritis	MIR100HG	0.327633	17
arthritis	PSORS1C3	0.324733	18
arthritis	PISRT1	0.316933	19
arthritis	TUG1	0.3044	20
arthritis	NEAT1	0.292067	21
arthritis	CDKN2A-AS1	0.2916	22
arthritis	MIAT	0.282367	23
arthritis	SOX2-OT	0.277933	24
arthritis	NALT1	0.271367	25
arthritis	IGF2-AS	0.2118	26
arthritis	CTBP1-AS	0.202367	27
arthritis	DISC2	0.1957	28
arthritis	ATXN8OS	0.1933	29
arthritis	NRON	0.1901	30
arthritis	GSTT1-AS1	0.189967	31
arthritis	PRINS	0.185867	32
arthritis	HAR1A	0.180333	33
arthritis	PCAT1	0.178567	34
arthritis	MIF-AS1	0.170333	35
arthritis	IL12A-AS1	0.163367	36
arthritis	UCA1	0.157767	37
arthritis	PRNCR1	0.155733	38
arthritis	LINC00474	0.1469	39
arthritis	HLA-F-AS1	0.145467	40
arthritis	SPRY4-IT1	0.1431	41
arthritis	BANCR	0.141333	42
arthritis	CBR3-AS1	0.140133	43
arthritis	MCHR2-AS1	0.137067	44
arthritis	ERICH1-AS1	0.133367	45
arthritis	LINC01628	0.133367	46
arthritis	HULC	0.1331	47
arthritis	HOTTIP	0.133	48
arthritis	PCGEM1	0.131433	49
arthritis	WT1-AS	0.127	50
astrocytoma	CDKN2B-AS1	0.867233	1
astrocytoma	MIR17HG	0.823133	2
astrocytoma	GAS5	0.714233	3
astrocytoma	ESRG	0.703767	4
astrocytoma	MIR155HG	0.649467	5
astrocytoma	MEG3	0.64	6
astrocytoma	PVT1	0.616367	7
astrocytoma	KCNQ1OT1	0.580667	8
astrocytoma	HCP5	0.556233	9
astrocytoma	MALAT1	0.486867	10
astrocytoma	TP53COR1	0.454633	11
astrocytoma	AFAP1-AS1	0.436	12
astrocytoma	MIR100HG	0.401133	13
astrocytoma	BANCR	0.393133	14
astrocytoma	LINC01556	0.381533	15
astrocytoma	PICSAR	0.378267	16
astrocytoma	TUG1	0.354033	17
astrocytoma	BCYRN1	0.351467	18
astrocytoma	NEAT1	0.350733	19
astrocytoma	WT1-AS	0.324633	20
astrocytoma	PCA3	0.316267	21
astrocytoma	SOX2-OT	0.315067	22
astrocytoma	SPRY4-IT1	0.310967	23
astrocytoma	HNF1A-AS1	0.2982	24
astrocytoma	DANCR	0.2783	25
astrocytoma	UCA1	0.2749	26
astrocytoma	RMST	0.269033	27
astrocytoma	HULC	0.2689	28
astrocytoma	LINCMD1	0.2603	29
astrocytoma	PSORS1C3	0.248467	30
astrocytoma	GHET1	0.223667	31
astrocytoma	MIR503HG	0.222733	32
astrocytoma	LINC00629	0.222733	33
astrocytoma	EWSAT1	0.219571	34
astrocytoma	MIAT	0.212333	35
astrocytoma	DLEU2	0.206967	36
astrocytoma	XIST	0.2022	37
astrocytoma	HOTTIP	0.198033	38
astrocytoma	CDKN2A-AS1	0.197567	39
astrocytoma	DISC2	0.191767	40
astrocytoma	HOTAIRM1	0.187867	41
astrocytoma	CCAT1	0.1833	42
astrocytoma	CCDC26	0.1764	43
astrocytoma	GACAT2	0.173667	44
astrocytoma	LINC01426	0.172433	45
astrocytoma	ERICH1-AS1	0.170467	46
astrocytoma	LINC01628	0.170467	47
astrocytoma	HYMAI	0.170333	48
astrocytoma	TUSC7	0.162767	49
astrocytoma	CASC2	0.159733	50
atherosclerosis	ESRG	0.820767	1
atherosclerosis	HOTAIR	0.5788	2
atherosclerosis	LINCMD1	0.576167	3
atherosclerosis	HCP5	0.559533	4
atherosclerosis	MIR17HG	0.527767	5
atherosclerosis	MIR155HG	0.509733	6
atherosclerosis	KCNQ1OT1	0.499633	7
atherosclerosis	PVT1	0.491467	8
atherosclerosis	MEG3	0.487933	9
atherosclerosis	GAS5	0.4513	10
atherosclerosis	AFAP1-AS1	0.450533	11
atherosclerosis	DANCR	0.441133	12
atherosclerosis	XIST	0.439233	13
atherosclerosis	MIR100HG	0.3841	14
atherosclerosis	BCYRN1	0.360733	15
atherosclerosis	PISRT1	0.332067	16
atherosclerosis	PCA3	0.331767	17
atherosclerosis	MALAT1	0.325867	18
atherosclerosis	NEAT1	0.3051	19
atherosclerosis	TUG1	0.2988	20
atherosclerosis	NALT1	0.291267	21
atherosclerosis	ATXN8OS	0.258767	22
atherosclerosis	IGF2-AS	0.230167	23
atherosclerosis	PSORS1C3	0.1913	24
atherosclerosis	SOX2-OT	0.184367	25
atherosclerosis	THRIL	0.174133	26
atherosclerosis	CTBP1-AS	0.169367	27
atherosclerosis	CDKN2A-AS1	0.168633	28
atherosclerosis	ERICH1-AS1	0.149033	29
atherosclerosis	LINC01628	0.149033	30
atherosclerosis	PCGEM1	0.144567	31
atherosclerosis	MIAT	0.123267	32
atherosclerosis	IL12A-AS1	0.1215	33
atherosclerosis	MIF-AS1	0.115167	34
atherosclerosis	GSTT1-AS1	0.1151	35
atherosclerosis	UCA1	0.112967	36
atherosclerosis	NRON	0.106233	37
atherosclerosis	LINC00474	0.100267	38
atherosclerosis	WT1-AS	0.0968333	39
atherosclerosis	HAR1A	0.0958	40
atherosclerosis	HOTTIP	0.0916333	41
atherosclerosis	CCAT1	0.0904	42
atherosclerosis	HLA-F-AS1	0.0863	43
atherosclerosis	BANCR	0.0762	44
atherosclerosis	MESTIT1	0.0756667	45
atherosclerosis	HULC	0.0750667	46
atherosclerosis	MCHR2-AS1	0.0731	47
atherosclerosis	PCAT1	0.0717333	48
atherosclerosis	SPRY4-IT1	0.0570667	49
atherosclerosis	LINC01080	0.0552667	50
atrichia with papular lesions	CDKN2B-AS1	0.675867	1
atrichia with papular lesions	H19	0.6709	2
atrichia with papular lesions	GAS5	0.579933	3
atrichia with papular lesions	HOTAIR	0.555017	4
atrichia with papular lesions	PICSAR	0.539367	5
atrichia with papular lesions	AFAP1-AS1	0.513833	6
atrichia with papular lesions	MEG3	0.498967	7
atrichia with papular lesions	TUG1	0.474467	8
atrichia with papular lesions	MIR155HG	0.473333	9
atrichia with papular lesions	MIR17HG	0.4556	10
atrichia with papular lesions	ESRG	0.429567	11
atrichia with papular lesions	XIST	0.420767	12
atrichia with papular lesions	TP53COR1	0.389767	13
atrichia with papular lesions	HCP5	0.389033	14
atrichia with papular lesions	PCA3	0.377033	15
atrichia with papular lesions	DANCR	0.3654	16
atrichia with papular lesions	BCYRN1	0.363233	17
atrichia with papular lesions	KCNQ1OT1	0.344767	18
atrichia with papular lesions	MALAT1	0.34105	19
atrichia with papular lesions	IGF2-AS	0.302233	20
atrichia with papular lesions	LINCMD1	0.295067	21
atrichia with papular lesions	LINC01556	0.280067	22
atrichia with papular lesions	HULC	0.276467	23
atrichia with papular lesions	MIR100HG	0.2718	24
atrichia with papular lesions	NALT1	0.265467	25
atrichia with papular lesions	UCA1	0.257867	26
atrichia with papular lesions	HOTTIP	0.251067	27
atrichia with papular lesions	ERICH1-AS1	0.2388	28
atrichia with papular lesions	LINC01628	0.2388	29
atrichia with papular lesions	BANCR	0.2245	30
atrichia with papular lesions	PISRT1	0.1923	31
atrichia with papular lesions	WT1-AS	0.190567	32
atrichia with papular lesions	DLEU2	0.1904	33
atrichia with papular lesions	CCAT1	0.189733	34
atrichia with papular lesions	SOX2-OT	0.1853	35
atrichia with papular lesions	ATXN8OS	0.180367	36
atrichia with papular lesions	HOTAIRM1	0.179933	37
atrichia with papular lesions	PSORS1C3	0.179867	38
atrichia with papular lesions	MIF-AS1	0.1768	39
atrichia with papular lesions	PCGEM1	0.169333	40
atrichia with papular lesions	LINC00675	0.167067	41
atrichia with papular lesions	GSTT1-AS1	0.1536	42
atrichia with papular lesions	CCAT2	0.131667	43
atrichia with papular lesions	NRON	0.1297	44
atrichia with papular lesions	CTBP1-AS	0.126033	45
atrichia with papular lesions	NPTN-IT1	0.1227	46
atrichia with papular lesions	CDKN2A-AS1	0.119533	47
atrichia with papular lesions	PCAT1	0.117967	48
atrichia with papular lesions	EWSAT1	0.117305	49
atrichia with papular lesions	HYMAI	0.114933	50
atypical depressive disorder	DAOA-AS1	0.9556	1
atypical depressive disorder	DISC2	0.920467	2
atypical depressive disorder	HCG9	0.913	3
atypical depressive disorder	LINC00271	0.868133	4
atypical depressive disorder	PWAR4	0.8117	5
atypical depressive disorder	DSCR10	0.687967	6
atypical depressive disorder	MIR137HG	0.687967	7
atypical depressive disorder	CDKN2A-AS1	0.610233	8
atypical depressive disorder	H19	0.5983	9
atypical depressive disorder	CDKN2B-AS1	0.5638	10
atypical depressive disorder	MIAT	0.504567	11
atypical depressive disorder	TP53TG1	0.477067	12
atypical depressive disorder	MEG3	0.4049	13
atypical depressive disorder	LINCMD1	0.399633	14
atypical depressive disorder	LINC00299	0.371867	15
atypical depressive disorder	ATXN8OS	0.317767	16
atypical depressive disorder	HCP5	0.3073	17
atypical depressive disorder	ESRG	0.2936	18
atypical depressive disorder	MIF-AS1	0.286067	19
atypical depressive disorder	PISRT1	0.2671	20
atypical depressive disorder	GSTT1-AS1	0.255867	21
atypical depressive disorder	NALT1	0.247367	22
atypical depressive disorder	MIR17HG	0.234267	23
atypical depressive disorder	HOTAIR	0.223567	24
atypical depressive disorder	SNHG11	0.2181	25
atypical depressive disorder	NRON	0.213	26
atypical depressive disorder	HAR1A	0.2101	27
atypical depressive disorder	LINC00163	0.195967	28
atypical depressive disorder	PCA3	0.1883	29
atypical depressive disorder	GNAS-AS1	0.1848	30
atypical depressive disorder	CTBP1-AS	0.1847	31
atypical depressive disorder	PICSAR	0.181533	32
atypical depressive disorder	GAS5	0.178167	33
atypical depressive disorder	KCNQ1OT1	0.177833	34
atypical depressive disorder	IL12A-AS1	0.1491	35
atypical depressive disorder	PVT1	0.148433	36
atypical depressive disorder	MIR155HG	0.138833	37
atypical depressive disorder	LINC01556	0.129033	38
atypical depressive disorder	HYMAI	0.128933	39
atypical depressive disorder	THRIL	0.128667	40
atypical depressive disorder	LINC00961	0.118933	41
atypical depressive disorder	DANCR	0.110633	42
atypical depressive disorder	AFAP1-AS1	0.0947333	43
atypical depressive disorder	MESTIT1	0.0753	44
atypical depressive disorder	HLA-F-AS1	0.0739	45
atypical depressive disorder	MALAT1	0.0721667	46
atypical depressive disorder	PCGEM1	0.0708667	47
atypical depressive disorder	BCYRN1	0.0694	48
atypical depressive disorder	IFNG-AS1	0.0663333	49
atypical depressive disorder	LINC01080	0.0663333	50
autism spectrum disorder	MCHR2-AS1	0.795733	1
autism spectrum disorder	H19	0.7802	2
autism spectrum disorder	DAOA-AS1	0.768533	3
autism spectrum disorder	LINC00271	0.763167	4
autism spectrum disorder	CDKN2B-AS1	0.760133	5
autism spectrum disorder	HCG9	0.7238	6
autism spectrum disorder	TP53TG1	0.717033	7
autism spectrum disorder	PWAR4	0.632567	8
autism spectrum disorder	MIR17HG	0.6074	9
autism spectrum disorder	DSCR10	0.602233	10
autism spectrum disorder	MIR137HG	0.602233	11
autism spectrum disorder	LINC00299	0.599667	12
autism spectrum disorder	HCP5	0.5528	13
autism spectrum disorder	MEG3	0.538967	14
autism spectrum disorder	MIAT	0.499	15
autism spectrum disorder	ESRG	0.4947	16
autism spectrum disorder	CDKN2A-AS1	0.4907	17
autism spectrum disorder	GAS5	0.467467	18
autism spectrum disorder	LINC00163	0.428433	19
autism spectrum disorder	KCNQ1OT1	0.422	20
autism spectrum disorder	HOTAIR	0.421833	21
autism spectrum disorder	MIR155HG	0.398	22
autism spectrum disorder	PVT1	0.3804	23
autism spectrum disorder	MIF-AS1	0.362767	24
autism spectrum disorder	LINCMD1	0.347967	25
autism spectrum disorder	GSTT1-AS1	0.3414	26
autism spectrum disorder	NRON	0.3231	27
autism spectrum disorder	HAR1A	0.294567	28
autism spectrum disorder	ATXN8OS	0.2759	29
autism spectrum disorder	NALT1	0.2636	30
autism spectrum disorder	PISRT1	0.260267	31
autism spectrum disorder	MALAT1	0.2375	32
autism spectrum disorder	PCA3	0.233233	33
autism spectrum disorder	CTBP1-AS	0.2254	34
autism spectrum disorder	SNHG11	0.213733	35
autism spectrum disorder	IL12A-AS1	0.211567	36
autism spectrum disorder	THRIL	0.206333	37
autism spectrum disorder	HLA-F-AS1	0.198667	38
autism spectrum disorder	GNAS-AS1	0.192867	39
autism spectrum disorder	HYMAI	0.182233	40
autism spectrum disorder	PICSAR	0.1772	41
autism spectrum disorder	LINC00961	0.163133	42
autism spectrum disorder	DANCR	0.156833	43
autism spectrum disorder	IFNG-AS1	0.153033	44
autism spectrum disorder	LINC01080	0.153033	45
autism spectrum disorder	MESTIT1	0.148933	46
autism spectrum disorder	AFAP1-AS1	0.144367	47
autism spectrum disorder	BCYRN1	0.1337	48
autism spectrum disorder	XIST	0.126933	49
autism spectrum disorder	LINC01556	0.1256	50
autoimmune hypersensitivity disease	LINCMD1	0.7854	1
autoimmune hypersensitivity disease	MIR17HG	0.684267	2
autoimmune hypersensitivity disease	THRIL	0.680033	3
autoimmune hypersensitivity disease	CDKN2B-AS1	0.6623	4
autoimmune hypersensitivity disease	ESRG	0.658233	5
autoimmune hypersensitivity disease	MIR155HG	0.656967	6
autoimmune hypersensitivity disease	H19	0.639633	7
autoimmune hypersensitivity disease	PSORS1C3	0.6024	8
autoimmune hypersensitivity disease	HOTAIR	0.5765	9
autoimmune hypersensitivity disease	PISRT1	0.561567	10
autoimmune hypersensitivity disease	PRINS	0.5479	11
autoimmune hypersensitivity disease	DANCR	0.547033	12
autoimmune hypersensitivity disease	NALT1	0.512033	13
autoimmune hypersensitivity disease	KCNQ1OT1	0.4804	14
autoimmune hypersensitivity disease	AFAP1-AS1	0.457867	15
autoimmune hypersensitivity disease	XIST	0.4562	16
autoimmune hypersensitivity disease	MIR100HG	0.455033	17
autoimmune hypersensitivity disease	ATXN8OS	0.4508	18
autoimmune hypersensitivity disease	MALAT1	0.3865	19
autoimmune hypersensitivity disease	MEG3	0.376533	20
autoimmune hypersensitivity disease	LINC00474	0.365467	21
autoimmune hypersensitivity disease	NEAT1	0.335333	22
autoimmune hypersensitivity disease	TUG1	0.3195	23
autoimmune hypersensitivity disease	BCYRN1	0.316067	24
autoimmune hypersensitivity disease	PCA3	0.315033	25
autoimmune hypersensitivity disease	CTBP1-AS	0.313567	26
autoimmune hypersensitivity disease	CBR3-AS1	0.304	27
autoimmune hypersensitivity disease	TP53COR1	0.2771	28
autoimmune hypersensitivity disease	PVT1	0.248633	29
autoimmune hypersensitivity disease	SOX2-OT	0.245167	30
autoimmune hypersensitivity disease	IL12A-AS1	0.238933	31
autoimmune hypersensitivity disease	ERICH1-AS1	0.217267	32
autoimmune hypersensitivity disease	LINC01628	0.217267	33
autoimmune hypersensitivity disease	PCGEM1	0.215833	34
autoimmune hypersensitivity disease	HAR1A	0.2055	35
autoimmune hypersensitivity disease	MIAT	0.1977	36
autoimmune hypersensitivity disease	NRON	0.179867	37
autoimmune hypersensitivity disease	CDKN2A-AS1	0.179867	38
autoimmune hypersensitivity disease	PRNCR1	0.1761	39
autoimmune hypersensitivity disease	IGF2-AS	0.1729	40
autoimmune hypersensitivity disease	PCAT1	0.166733	41
autoimmune hypersensitivity disease	SCHLAP1	0.166067	42
autoimmune hypersensitivity disease	C1QTNF9B-AS1	0.166067	43
autoimmune hypersensitivity disease	GSTT1-AS1	0.154367	44
autoimmune hypersensitivity disease	HLA-F-AS1	0.1204	45
autoimmune hypersensitivity disease	MIF-AS1	0.118567	46
autoimmune hypersensitivity disease	UCA1	0.107233	47
autoimmune hypersensitivity disease	LINC01080	0.105233	48
autoimmune hypersensitivity disease	HULC	0.0877	49
autoimmune hypersensitivity disease	HOTTIP	0.0856	50
autonomic nervous system neoplasm	MIR17HG	0.953	1
autonomic nervous system neoplasm	CDKN2B-AS1	0.933233	2
autonomic nervous system neoplasm	HOTAIR	0.8924	3
autonomic nervous system neoplasm	GAS5	0.851367	4
autonomic nervous system neoplasm	TUG1	0.8287	5
autonomic nervous system neoplasm	XIST	0.792467	6
autonomic nervous system neoplasm	PCA3	0.768867	7
autonomic nervous system neoplasm	HOTTIP	0.768333	8
autonomic nervous system neoplasm	BANCR	0.734867	9
autonomic nervous system neoplasm	AFAP1-AS1	0.7241	10
autonomic nervous system neoplasm	HULC	0.7198	11
autonomic nervous system neoplasm	IGF2-AS	0.719167	12
autonomic nervous system neoplasm	TP53COR1	0.653167	13
autonomic nervous system neoplasm	PCGEM1	0.607567	14
autonomic nervous system neoplasm	MIR155HG	0.584833	15
autonomic nervous system neoplasm	PCAT1	0.582767	16
autonomic nervous system neoplasm	ESRG	0.554067	17
autonomic nervous system neoplasm	LINC00675	0.532933	18
autonomic nervous system neoplasm	MIR99AHG	0.531833	19
autonomic nervous system neoplasm	DANCR	0.530833	20
autonomic nervous system neoplasm	RMST	0.5295	21
autonomic nervous system neoplasm	HCP5	0.52	22
autonomic nervous system neoplasm	TP73-AS1	0.5188	23
autonomic nervous system neoplasm	KCNQ1OT1	0.511433	24
autonomic nervous system neoplasm	DLEU2	0.507133	25
autonomic nervous system neoplasm	HCG4	0.506433	26
autonomic nervous system neoplasm	UCA1	0.487433	27
autonomic nervous system neoplasm	SOX2-OT	0.4867	28
autonomic nervous system neoplasm	HNF1A-AS1	0.479867	29
autonomic nervous system neoplasm	PRNCR1	0.472667	30
autonomic nervous system neoplasm	EWSAT1	0.469133	31
autonomic nervous system neoplasm	CCAT2	0.4491	32
autonomic nervous system neoplasm	SPRY4-IT1	0.446	33
autonomic nervous system neoplasm	WT1-AS	0.443633	34
autonomic nervous system neoplasm	SNHG4	0.438633	35
autonomic nervous system neoplasm	LINC00961	0.4328	36
autonomic nervous system neoplasm	LSINCT5	0.4313	37
autonomic nervous system neoplasm	GHET1	0.430933	38
autonomic nervous system neoplasm	HYMAI	0.4288	39
autonomic nervous system neoplasm	TUSC7	0.4176	40
autonomic nervous system neoplasm	CTBP1-AS	0.4098	41
autonomic nervous system neoplasm	HOTAIRM1	0.379233	42
autonomic nervous system neoplasm	HCG27	0.375433	43
autonomic nervous system neoplasm	CASC2	0.374867	44
autonomic nervous system neoplasm	LINC-ROR	0.373433	45
autonomic nervous system neoplasm	SNHG12	0.3697	46
autonomic nervous system neoplasm	MIR503HG	0.369167	47
autonomic nervous system neoplasm	LINC00629	0.369167	48
autonomic nervous system neoplasm	MINCR	0.359967	49
autonomic nervous system neoplasm	PSORS1C3	0.348833	50
autosomal dominant cerebellar ataxia	PISRT1	0.8605	1
autosomal dominant cerebellar ataxia	H19	0.843633	2
autosomal dominant cerebellar ataxia	CDKN2B-AS1	0.835067	3
autosomal dominant cerebellar ataxia	NALT1	0.815867	4
autosomal dominant cerebellar ataxia	LINCMD1	0.711233	5
autosomal dominant cerebellar ataxia	THRIL	0.631333	6
autosomal dominant cerebellar ataxia	IFNG-AS1	0.542567	7
autosomal dominant cerebellar ataxia	LINC01080	0.5285	8
autosomal dominant cerebellar ataxia	HAR1A	0.498767	9
autosomal dominant cerebellar ataxia	XIST	0.447667	10
autosomal dominant cerebellar ataxia	LINC00474	0.4321	11
autosomal dominant cerebellar ataxia	PVT1	0.419667	12
autosomal dominant cerebellar ataxia	ESRG	0.383633	13
autosomal dominant cerebellar ataxia	CDKN2A-AS1	0.368633	14
autosomal dominant cerebellar ataxia	MIR17HG	0.3657	15
autosomal dominant cerebellar ataxia	MEG3	0.359433	16
autosomal dominant cerebellar ataxia	AFAP1-AS1	0.3587	17
autosomal dominant cerebellar ataxia	MIR100HG	0.347533	18
autosomal dominant cerebellar ataxia	HCP5	0.344033	19
autosomal dominant cerebellar ataxia	HOTAIR	0.340033	20
autosomal dominant cerebellar ataxia	DANCR	0.319467	21
autosomal dominant cerebellar ataxia	GAS5	0.2977	22
autosomal dominant cerebellar ataxia	PCA3	0.285433	23
autosomal dominant cerebellar ataxia	IL12A-AS1	0.270767	24
autosomal dominant cerebellar ataxia	KCNQ1OT1	0.268333	25
autosomal dominant cerebellar ataxia	PSORS1C3	0.259533	26
autosomal dominant cerebellar ataxia	SOX2-OT	0.253833	27
autosomal dominant cerebellar ataxia	TUG1	0.2522	28
autosomal dominant cerebellar ataxia	CTBP1-AS	0.236967	29
autosomal dominant cerebellar ataxia	NEAT1	0.225933	30
autosomal dominant cerebellar ataxia	CBR3-AS1	0.2238	31
autosomal dominant cerebellar ataxia	BCYRN1	0.2128	32
autosomal dominant cerebellar ataxia	PRINS	0.203867	33
autosomal dominant cerebellar ataxia	MIR155HG	0.1847	34
autosomal dominant cerebellar ataxia	IGF2-AS	0.1492	35
autosomal dominant cerebellar ataxia	SCHLAP1	0.1485	36
autosomal dominant cerebellar ataxia	C1QTNF9B-AS1	0.1485	37
autosomal dominant cerebellar ataxia	ERICH1-AS1	0.144367	38
autosomal dominant cerebellar ataxia	LINC01628	0.144367	39
autosomal dominant cerebellar ataxia	PCGEM1	0.141467	40
autosomal dominant cerebellar ataxia	MIAT	0.1391	41
autosomal dominant cerebellar ataxia	MALAT1	0.129433	42
autosomal dominant cerebellar ataxia	TP53COR1	0.128567	43
autosomal dominant cerebellar ataxia	PCAT1	0.1212	44
autosomal dominant cerebellar ataxia	PRNCR1	0.110033	45
autosomal dominant cerebellar ataxia	HLA-F-AS1	0.102033	46
autosomal dominant cerebellar ataxia	UCA1	0.0936667	47
autosomal dominant cerebellar ataxia	HOTTIP	0.0934333	48
autosomal dominant cerebellar ataxia	CCAT1	0.0872667	49
autosomal dominant cerebellar ataxia	MIF-AS1	0.0793667	50
autosomal dominant disease	H19	0.894033	1
autosomal dominant disease	ESRG	0.6467	2
autosomal dominant disease	MEG3	0.539267	3
autosomal dominant disease	HCP5	0.5316	4
autosomal dominant disease	HOTAIR	0.511933	5
autosomal dominant disease	GAS5	0.4771	6
autosomal dominant disease	MIR155HG	0.442867	7
autosomal dominant disease	GSTT1-AS1	0.357967	8
autosomal dominant disease	KCNQ1OT1	0.355467	9
autosomal dominant disease	NRON	0.354833	10
autosomal dominant disease	MIF-AS1	0.353533	11
autosomal dominant disease	PVT1	0.299367	12
autosomal dominant disease	MALAT1	0.267667	13
autosomal dominant disease	PCA3	0.258667	14
autosomal dominant disease	LINCMD1	0.236867	15
autosomal dominant disease	AFAP1-AS1	0.221	16
autosomal dominant disease	HLA-F-AS1	0.186933	17
autosomal dominant disease	MIAT	0.182833	18
autosomal dominant disease	PICSAR	0.169067	19
autosomal dominant disease	CDKN2A-AS1	0.160167	20
autosomal dominant disease	BCYRN1	0.1577	21
autosomal dominant disease	MIR100HG	0.148433	22
autosomal dominant disease	CTBP1-AS	0.147133	23
autosomal dominant disease	PISRT1	0.145	24
autosomal dominant disease	DANCR	0.138067	25
autosomal dominant disease	NALT1	0.136867	26
autosomal dominant disease	XIST	0.133233	27
autosomal dominant disease	MESTIT1	0.129867	28
autosomal dominant disease	ATXN8OS	0.1237	29
autosomal dominant disease	TP53COR1	0.123633	30
autosomal dominant disease	LINC01556	0.1202	31
autosomal dominant disease	MCHR2-AS1	0.1122	32
autosomal dominant disease	THRIL	0.107367	33
autosomal dominant disease	PCGEM1	0.103233	34
autosomal dominant disease	DISC2	0.0956	35
autosomal dominant disease	HYMAI	0.0953667	36
autosomal dominant disease	TP53TG1	0.0951	37
autosomal dominant disease	LINC00961	0.0947667	38
autosomal dominant disease	SNHG11	0.0933667	39
autosomal dominant disease	GNAS-AS1	0.0875333	40
autosomal dominant disease	IL12A-AS1	0.0826667	41
autosomal dominant disease	TUG1	0.0769	42
autosomal dominant disease	HAR1A	0.0728	43
autosomal dominant disease	PSORS1C3	0.0722333	44
autosomal dominant disease	IGF2-AS	0.0711333	45
autosomal dominant disease	LINC00271	0.0708333	46
autosomal dominant disease	EWSAT1	0.0698714	47
autosomal dominant disease	WT1-AS	0.0653333	48
autosomal dominant disease	LINC00474	0.0639	49
[truncated: 18,601 more rows]
